# Supplementary material for: Ligand Similarity Complements Sequence, Physical Interaction, and Co-Expression for Gene Function Prediction
Source: PLoS One. 2016 Jul 28;11(7):e0160098. doi: 10.1371/journal.pone.0160098 (PMC4965129; doi:10.1371/journal.pone.0160098)
Supplement: S1 Table — (XLSX) [file pone.0160098.s004.xlsx]

## Sheet: Sheet 1
Target1	Target2
Has ligands	No ligands; BlastP < 1e-180
EniprotEntry	EnsmblID	GeneName
LEG9_HUMAN	ENSG00000170298	LGALS9B
TOP2A_HUMAN	ENSG00000077097	TOP2B
PLEC_HUMAN	ENSG00000151914	DST
PLEC_HUMAN	ENSG00000261150	EPPK1
CFAB_HUMAN	ENSG00000244255	XXBAC-BPG116M5.17
Q05BA5_MOUSE	ENSG00000140396	NCOA2
EP300_HUMAN	ENSG00000005339	CREBBP
1A03_HUMAN	ENSG00000204642	HLA-F
1A03_HUMAN	ENSG00000204525	HLA-C
1A03_HUMAN	ENSG00000204632	HLA-G
1A03_HUMAN	ENSG00000234745	HLA-B
S22A1_HUMAN	ENSG00000146477	SLC22A3
KAT2B_HUMAN	ENSG00000108773	KAT2A
NMT1_HUMAN	ENSG00000152465	NMT2
STS_HUMAN	ENSG00000062096	ARSF
BGAL_BOVIN	ENSG00000163521	GLB1L
KDM4A_HUMAN	ENSG00000127663	KDM4B
TLR9_HUMAN	ENSG00000173366	RP11-330H6.5
PABP1_HUMAN	ENSG00000254535	PABPC4L
PABP1_HUMAN	ENSG00000101104	PABPC1L
PABP1_HUMAN	ENSG00000090621	PABPC4
PABP1_HUMAN	ENSG00000151846	PABPC3
NRAM2_HUMAN	ENSG00000018280	SLC11A1
S22A6_MOUSE	ENSG00000149452	SLC22A8
PLEC_HUMAN	ENSG00000127603	MACF1
S22A1_HUMAN	ENSG00000112499	SLC22A2
MLTK_HUMAN	ENSG00000091436	PK
STA5B_HUMAN	ENSG00000126561	STAT5A
NMD3A_RAT	ENSG00000116032	GRIN3B
WDR5_HUMAN	ENSG00000196981	WDR5B
2A5A_HUMAN	ENSG00000068971	PPP2R5B
STK25_HUMAN	ENSG00000134602	STK26
Q8AWE3_CHICK	ENSG00000074211	PPP2R2C
Q8AWE3_CHICK	ENSG00000175470	PPP2R2D
Q8AWE3_CHICK	ENSG00000156475	PPP2R2B
Q8AWE3_CHICK	ENSG00000221914	PPP2R2A
GLSK_HUMAN	ENSG00000135423	GLS2
ENPP2_HUMAN	ENSG00000197594	ENPP1
ENPP2_HUMAN	ENSG00000154269	ENPP3
3BHS1_HUMAN	ENSG00000203859	HSD3B2
PHF8_HUMAN	ENSG00000197724	PHF2
PUR6_CHICK	ENSG00000128050	PAICS
TBB1_HUMAN	ENSG00000173213	RP11-683L23.1
TBB1_HUMAN	ENSG00000104833	TUBB4A
TBB1_HUMAN	ENSG00000188229	TUBB4B
TBB1_HUMAN	ENSG00000196230	TUBB
TBB1_HUMAN	ENSG00000176014	TUBB6
TBB1_HUMAN	ENSG00000137267	TUBB2A
TBB1_HUMAN	ENSG00000258947	TUBB3
TBB1_HUMAN	ENSG00000198211	TUBB3
ALDH2_HUMAN	ENSG00000184254	ALDH1A3
ALDH2_HUMAN	ENSG00000128918	ALDH1A2
ALDH2_HUMAN	ENSG00000137124	ALDH1B1
KCNH2_HUMAN	ENSG00000173826	KCNH6
KCNH2_HUMAN	ENSG00000184611	KCNH7
ADCY1_HUMAN	ENSG00000138031	ADCY3
TKT_HUMAN	ENSG00000007350	TKTL1
TKT_HUMAN	ENSG00000151005	TKTL2
CP2CJ_HUMAN	ENSG00000255974	CYP2A6
CP2CJ_HUMAN	ENSG00000276490	RP11-400G3.5
CP2CJ_HUMAN	ENSG00000130649	CYP2E1
CP2CJ_HUMAN	ENSG00000108242	CYP2C18
TRYB1_HUMAN	ENSG00000197253	TPSB2
HIF1A_HUMAN	ENSG00000116016	EPAS1
ACHB4_RAT	ENSG00000160716	CHRNB2
SRBP2_HUMAN	ENSG00000072310	SREBF1
A4_HUMAN	ENSG00000084234	APLP2
EAA1_HUMAN	ENSG00000162383	SLC1A7
EAA1_HUMAN	ENSG00000105143	SLC1A6
PDK1_HUMAN	ENSG00000004799	PDK4
MAST1_HUMAN	ENSG00000099308	MAST3
MAST1_HUMAN	ENSG00000069020	MAST4
MAST1_HUMAN	ENSG00000086015	MAST2
MDR1_HUMAN	ENSG00000004846	ABCB5
MDR1_HUMAN	ENSG00000005471	ABCB4
NRP1_HUMAN	ENSG00000118257	NRP2
2A5A_HUMAN	ENSG00000078304	PPP2R5C
GRK4_HUMAN	ENSG00000198055	GRK6
LX15B_RAT	ENSG00000179148	ALOXE3
TBB1_HUMAN	ENSG00000261456	TUBB8
CTRB1_HUMAN	ENSG00000168928	CTRB2
ERCC5_HUMAN	ENSG00000270181	BIVM-ERCC5
KCMA1_HUMAN	ENSG00000215262	KCNU1
PPM1B_HUMAN	ENSG00000100614	PPM1A
PDK1_HUMAN	ENSG00000067992	PDK3
GTR1_HUMAN	ENSG00000163581	SLC2A2
GTR1_HUMAN	ENSG00000181856	SLC2A4
DLG4_HUMAN	ENSG00000150672	DLG2
DLG4_HUMAN	ENSG00000075711	DLG1
TOP1_HUMAN	ENSG00000184428	TOP1MT
CBPA1_BOVIN	ENSG00000158525	CPA5
ERG_HUMAN	ENSG00000151702	FLI1
GAK_HUMAN	ENSG00000116675	DNAJC6
STF1_HUMAN	ENSG00000116833	NR5A2
PHLP2_HUMAN	ENSG00000081913	PHLPP1
ERN1_HUMAN	ENSG00000134398	ERN2
NR4A1_HUMAN	ENSG00000153234	NR4A2
PPBN_HUMAN	ENSG00000163283	ALPP
PA24B_HUMAN	ENSG00000168907	PLA2G4F
PA24B_HUMAN	ENSG00000188089	PLA2G4E
PA24B_HUMAN	ENSG00000159337	PLA2G4D
PA24B_HUMAN	ENSG00000168970	JMJD7-PLA2G4B
KCNA3_HUMAN	ENSG00000130035	GALNT8
PHF8_HUMAN	ENSG00000006459	KDM7A
KCNA3_HUMAN	ENSG00000177301	KCNA2
GLRA1_RAT	ENSG00000145451	GLRA3
PCKGC_HUMAN	ENSG00000100889	PCK2
CP2D6_HUMAN	ENSG00000205702	CYP2D7
ADCY1_BOVIN	ENSG00000121281	ADCY7
ADCY1_BOVIN	ENSG00000155897	ADCY8
S12A5_RAT	ENSG00000140199	SLC12A6
SC6A5_HUMAN	ENSG00000268104	SLC6A14
SL9A1_HUMAN	ENSG00000115616	SLC9A2
DYRK2_HUMAN	ENSG00000143479	DYRK3
TBA1A_RAT	ENSG00000178462	TUBAL3
TBA1A_RAT	ENSG00000075886	TUBA3D
BMP1_HUMAN	ENSG00000038295	TLL1
BMP1_HUMAN	ENSG00000095587	TLL2
2A5A_HUMAN	ENSG00000112640	PPP2R5D
TRXR1_RAT	ENSG00000197763	TXNRD3
MMP15_HUMAN	ENSG00000125966	MMP24
CDK3_HUMAN	ENSG00000261408	TEN1-CDK3
KCNA3_HUMAN	ENSG00000104848	KCNA7
NMDE2_HUMAN	ENSG00000105464	GRIN2D
AK1C1_HUMAN	ENSG00000198610	AKR1C4
TGM2_HUMAN	ENSG00000104055	TGM5
ADH1B_HUMAN	ENSG00000196344	ADH7
CASP4_HUMAN	ENSG00000137757	CASP5
VPP1_CHICK	ENSG00000110719	TCIRG1
VPP1_CHICK	ENSG00000185344	ATP6V0A2
LEG9_HUMAN	ENSG00000171916	LGALS9C
VPP1_CHICK	ENSG00000105929	ATP6V0A4
TBA1A_RAT	ENSG00000152086	TUBA3E
MAOX_HUMAN	ENSG00000082212	ME2
MAOX_HUMAN	ENSG00000151376	ME3
UD2B7_HUMAN	ENSG00000135220	UGT2A3
UD2B7_HUMAN	ENSG00000196620	UGT2B15
UD2B7_HUMAN	ENSG00000135226	UGT2B28
UD2B7_HUMAN	ENSG00000109181	UGT2B10
ANO1_HUMAN	ENSG00000177119	ANO6
ANO1_HUMAN	ENSG00000171714	ANO5
ANO1_HUMAN	ENSG00000151572	ANO4
SC5A2_HUMAN	ENSG00000198743	SLC5A3
SC5A2_HUMAN	ENSG00000154025	SLC5A10
SC5A2_HUMAN	ENSG00000117834	SLC5A9
PI42B_HUMAN	ENSG00000150867	PIP4K2A
ST32B_HUMAN	ENSG00000165752	STK32C
RYR1_RABIT	ENSG00000198838	RYR3
RYR1_RABIT	ENSG00000198626	RYR2
AT2A1_RABIT	ENSG00000074370	ATP2A3
PCSK6_HUMAN	ENSG00000115257	PCSK4
P3C2B_HUMAN	ENSG00000011405	PIK3C2A
SIK2_HUMAN	ENSG00000275993	CH507-42P11.8
TBA1A_RAT	ENSG00000198033	TUBA3C
LDHA_HUMAN	ENSG00000166796	LDHC
TBA1A_RAT	ENSG00000123416	TUBA1B
GRP3_HUMAN	ENSG00000172575	RASGRP1
TPH1_HUMAN	ENSG00000139287	TPH2
ATP4A_PIG	ENSG00000018625	ATP1A2
CAC1C_RAT	ENSG00000102001	CACNA1F
GLI2_HUMAN	ENSG00000106571	GLI3
ITA4_HUMAN	ENSG00000144668	ITGA9
PP1A_HUMAN	ENSG00000213639	PPP1CB
SC5A2_HUMAN	ENSG00000158865	SLC5A11
PLEC_HUMAN	ENSG00000096696	DSP
TBA1A_RAT	ENSG00000167553	TUBA1C
BRD2_HUMAN	ENSG00000137948	BRDT
2A5A_HUMAN	ENSG00000154001	PPP2R5E
SC6A1_MOUSE	ENSG00000131389	SLC6A6
KCNA3_HUMAN	ENSG00000143105	KCNA10
HCN4_HUMAN	ENSG00000099822	HCN2
1A03_HUMAN	ENSG00000204592	HLA-E
SGK1_HUMAN	ENSG00000101049	SGK2
SGK1_HUMAN	ENSG00000270024	C8ORF44-SGK3
PKN1_HUMAN	ENSG00000160447	PKN3
LCAP_HUMAN	ENSG00000164308	ERAP2
GRK4_HUMAN	ENSG00000198873	GRK5
LOX5_HUMAN	ENSG00000179477	ALOX12B
F16P1_MOUSE	ENSG00000130957	FBP2
GTR1_HUMAN	ENSG00000059804	SLC2A3
HCN1_HUMAN	ENSG00000143630	HCN3
GBRG1_RAT	ENSG00000182256	GABRG3
GBRG1_RAT	ENSG00000113327	GABRG2
DUS6_RAT	ENSG00000164086	DUSP7
MRP1_HUMAN	ENSG00000121270	ABCC11
MRP1_HUMAN	ENSG00000069431	ABCC9
MRP1_HUMAN	ENSG00000091262	ABCC6
STS_HUMAN	ENSG00000157399	ARSE
ITA2B_HUMAN	ENSG00000077943	ITGA8
PLMN_BOVIN	ENSG00000198670	LPA
XDH_HUMAN	ENSG00000138356	AOX1
PPBN_HUMAN	ENSG00000163295	ALPI
AK1BA_HUMAN	ENSG00000227471	AKR1B15
GRIK5_HUMAN	ENSG00000149403	GRIK4
ACOX1_RAT	ENSG00000168306	ACOX2
TBA1A_RAT	ENSG00000127824	TUBA4A
PGK_YEAST	ENSG00000170950	PGK2
MRP1_HUMAN	ENSG00000124574	ABCC10
HSP71_HUMAN	ENSG00000113013	HSPA9
HSP71_HUMAN	ENSG00000126803	HSPA2
MRP1_HUMAN	ENSG00000140798	ABCC12
HSP71_HUMAN	ENSG00000109971	HSPA8
HSP71_HUMAN	ENSG00000204390	HSPA1L
PGFRA_HUMAN	ENSG00000145216	FIP1L1
LPH_RAT	ENSG00000134962	KLB
LPH_RAT	ENSG00000133116	KL
ASIC3_HUMAN	ENSG00000110881	ASIC1
KDM2A_HUMAN	ENSG00000089094	KDM2B
MDR1_HUMAN	ENSG00000073734	ABCB11
SC6A1_MOUSE	ENSG00000111181	SLC6A12
GRB7_HUMAN	ENSG00000106070	GRB10
SC6A9_HUMAN	ENSG00000011083	SLC6A7
ITAL_HUMAN	ENSG00000169896	ITGAM
S12A5_RAT	ENSG00000113504	SLC12A7
CAC1C_RAT	ENSG00000198216	CACNA1E
STS_HUMAN	ENSG00000006756	ARSD
KDM4E_HUMAN	ENSG00000186280	KDM4D
UD2B7_HUMAN	ENSG00000197888	UGT2B17
PEPA_PIG	ENSG00000229859	PGA3
LCAP_HUMAN	ENSG00000164307	ERAP1
TBA1A_RAT	ENSG00000183785	TUBA8
TRPM8_RAT	ENSG00000142185	TRPM2
ANO1_HUMAN	ENSG00000047617	ANO2
AMPN_HUMAN	ENSG00000172901	AQPEP
CPT1A_HUMAN	ENSG00000169169	CPT1C
PYGL_HUMAN	ENSG00000100994	PYGB
GLRA1_RAT	ENSG00000188828	GLRA4
SUIS_RAT	ENSG00000257743	RP11-1220K2.2
CALRL_RAT	ENSG00000004948	CALCR
CP3A4_HUMAN	ENSG00000106258	CYP3A5
AMPD3_HUMAN	ENSG00000116748	AMPD1
CP3A4_HUMAN	ENSG00000160870	CYP3A7
ALDH2_HUMAN	ENSG00000165092	ALDH1A1
WNT3A_MOUSE	ENSG00000108379	WNT3
ANO1_HUMAN	ENSG00000134343	ANO3
CP2CJ_HUMAN	ENSG00000138115	CYP2C8
S15A1_HUMAN	ENSG00000163406	SLC15A2
DNM3B_HUMAN	ENSG00000119772	DNMT3A
ASIC3_HUMAN	ENSG00000108684	ASIC2
PDE6A_HUMAN	ENSG00000133256	PDE6B
S12A5_RAT	ENSG00000124067	SLC12A4
HSC82_YEAST	ENSG00000166598	HSP90B1
LDHA_HUMAN	ENSG00000166800	LDHAL6A
LDHA_HUMAN	ENSG00000171989	LDHAL6B
NFKB1_HUMAN	ENSG00000077150	NFKB2
ADCY1_BOVIN	ENSG00000174233	ADCY6
GRP3_HUMAN	ENSG00000068831	RASGRP2
ITPR3_BOVIN	ENSG00000123104	ITPR2
HSP71_HUMAN	ENSG00000173110	HSPA6
NPCL1_HUMAN	ENSG00000141458	NPC1
ATP4A_PIG	ENSG00000132681	ATP1A4
KCNA3_HUMAN	ENSG00000182255	KCNA4
PEPA_PIG	ENSG00000229183	PGA4
ITA2B_HUMAN	ENSG00000161638	ITGA5
PTPRG_HUMAN	ENSG00000106278	PTPRZ1
TRPV1_HUMAN	ENSG00000111199	TRPV4
STS_HUMAN	ENSG00000205667	ARSH
SCN5A_HUMAN	ENSG00000136546	SCN7A
SCN5A_HUMAN	ENSG00000144285	SCN1A
PDK1_HUMAN	ENSG00000005882	PDK2
SCN5A_HUMAN	ENSG00000168356	SCN11A
SCN5A_HUMAN	ENSG00000196876	SCN8A
SCN5A_HUMAN	ENSG00000153253	SCN3A
PLCG2_HUMAN	ENSG00000124181	PLCG1
MRP1_HUMAN	ENSG00000114770	ABCC5
STAT3_HUMAN	ENSG00000138378	STAT4
RIR2_HUMAN	ENSG00000048392	RRM2B
ADA12_HUMAN	ENSG00000149451	ADAM33
ADA12_HUMAN	ENSG00000135074	ADAM19
ACE_RABIT	ENSG00000264813	CTD-2501B8.1
BHMT1_HUMAN	ENSG00000132840	BHMT2
ANM1_HUMAN	ENSG00000111218	PRMT8
HSP71_HUMAN	ENSG00000204388	HSPA1B
MOT1_HUMAN	ENSG00000118596	SLC16A7
PTPRF_HUMAN	ENSG00000105426	PTPRS
CP3A4_HUMAN	ENSG00000021461	CYP3A43
SC6A1_MOUSE	ENSG00000130821	SLC6A8
PERM_HUMAN	ENSG00000115705	TPO
PERM_HUMAN	ENSG00000121053	EPX
HCAR2_RAT	ENSG00000255398	HCAR3
KCNA3_HUMAN	ENSG00000111262	KCNA1
KCNA3_HUMAN	ENSG00000151079	KCNA6
PTPRF_HUMAN	ENSG00000132334	PTPRE
SL9A1_HUMAN	ENSG00000180251	SLC9A4
ECE1_HUMAN	ENSG00000171551	ECEL1
TRXR1_RAT	ENSG00000184470	TXNRD2
ECE1_HUMAN	ENSG00000142606	MMEL1
ECE1_HUMAN	ENSG00000145194	ECE2
EZH2_HUMAN	ENSG00000108799	EZH1
UD2B7_HUMAN	ENSG00000173610	UGT2A1
UD2B7_HUMAN	ENSG00000270386	UGT2A1
KAPCB_HUMAN	ENSG00000165059	PRKACG
MRP1_HUMAN	ENSG00000125257	ABCC4
PKD2_HUMAN	ENSG00000107593	PKD2L1
CDK13_HUMAN	ENSG00000167258	CDK12
GBRB3_HUMAN	ENSG00000163288	GABRB1
GBRB3_HUMAN	ENSG00000145864	GABRB2
GTR1_HUMAN	ENSG00000173262	SLC2A14
AMYP_RAT	ENSG00000237763	AMY1A
AMYP_RAT	ENSG00000174876	AMY1B
AMYP_RAT	ENSG00000187733	AMY1C
AMYP_RAT	ENSG00000243480	AMY2A
PYR1_HUMAN	ENSG00000021826	CPS1
ATS4_HUMAN	ENSG00000134917	ADAMTS8
AT2A1_RABIT	ENSG00000174437	ATP2A2
ATS4_HUMAN	ENSG00000166106	ADAMTS15
ATS4_HUMAN	ENSG00000154734	ADAMTS1
PI51A_HUMAN	ENSG00000107242	PIP5K1B
ACHA7_HUMAN	ENSG00000166664	CHRFAM7A
KC1G2_HUMAN	ENSG00000259316	CTD-2116N17.1
TGFR1_HUMAN	ENSG00000123612	ACVR1C
MRP1_HUMAN	ENSG00000023839	ABCC2
EPHA7_HUMAN	ENSG00000183317	EPHA10
CBPA1_BOVIN	ENSG00000158516	CPA2
IRK1_HUMAN	ENSG00000151704	KCNJ1
ADCY1_BOVIN	ENSG00000129467	ADCY4
GRM5_RAT	ENSG00000113262	GRM6
GRM5_RAT	ENSG00000196277	GRM7
GRM5_RAT	ENSG00000179603	GRM8
ATP4A_PIG	ENSG00000105409	ATP1A3
UD2B7_HUMAN	ENSG00000271271	UGT2A2
TNI3K_HUMAN	ENSG00000259030	FPGT-TNNI3K
M3K11_HUMAN	ENSG00000143674	MLK4
DYN1_HUMAN	ENSG00000197959	DNM3
NCOAT_HUMAN	ENSG00000198408	MGEA5
DYN1_HUMAN	ENSG00000079805	DNM2
VATB1_HUMAN	ENSG00000147416	ATP6V1B2
UD2B7_HUMAN	ENSG00000156096	UGT2B4
AMYP_RAT	ENSG00000240038	AMY2B
UD2B7_HUMAN	ENSG00000213759	UGT2B11
PERM_HUMAN	ENSG00000167419	LPO
PTPRF_HUMAN	ENSG00000153707	PTPRD
TRPV1_HUMAN	ENSG00000187688	TRPV2
CP2CJ_HUMAN	ENSG00000197838	CYP2A13
CAN2_HUMAN	ENSG00000182472	CAPN12
CAN2_HUMAN	ENSG00000135773	CAPN9
CAN2_HUMAN	ENSG00000092529	CAPN3
VMAT2_RAT	ENSG00000036565	SLC18A1
CAN2_HUMAN	ENSG00000137225	CAPN11
CAN2_HUMAN	ENSG00000203697	CAPN8
RAF1_HUMAN	ENSG00000078061	ARAF
ACHA3_RAT	ENSG00000147434	CHRNA6
CAC1C_RAT	ENSG00000141837	CACNA1A
CSK22_HUMAN	ENSG00000254598	CSNK2A3
TERA_HUMAN	ENSG00000145375	SPATA5
MRP1_HUMAN	ENSG00000108846	ABCC3
S22AC_HUMAN	ENSG00000168065	SLC22A11
DLG4_HUMAN	ENSG00000082458	DLG3
