# Supplementary material for: Ligand Similarity Complements Sequence, Physical Interaction, and Co-Expression for Gene Function Prediction
Source: PLoS One. 2016 Jul 28;11(7):e0160098. doi: 10.1371/journal.pone.0160098 (PMC4965129; doi:10.1371/journal.pone.0160098)
Supplement: S2 Table — (XLSX) [file pone.0160098.s005.xlsx]

## Sheet: S10.2 GO_GBA_top_terms.xls
net_name	term	name	type	n_annotations	auroc	avg_deg
SEA	GO:0016310	phosphorylation	BP	323	0.88	185.67
SEA	GO:0006468	protein phosphorylation	BP	315	0.88	187.72
SEA	GO:0046777	protein autophosphorylation	BP	109	0.86	223.78
SEA	GO:0009112	nucleobase metabolic process	BP	21	0.86	11.48
SEA	GO:0031570	DNA integrity checkpoint	BP	22	0.85	108.23
SEA	GO:0016311	dephosphorylation	BP	21	0.85	17.76
SEA	GO:0018108	peptidyl-tyrosine phosphorylation	BP	37	0.84	208.22
SEA	GO:0018212	peptidyl-tyrosine modification	BP	37	0.84	208.22
SEA	GO:0006508	proteolysis	BP	65	0.84	45.23
SEA	GO:0018209	peptidyl-serine modification	BP	38	0.84	150.39
SEA	GO:0030198	extracellular matrix organization	BP	25	0.84	53.96
SEA	GO:1901293	nucleoside phosphate biosynthetic process	BP	23	0.84	16.57
SEA	GO:0006367	transcription initiation from RNA polymerase II promoter	BP	35	0.83	31.4
SEA	GO:0051403	stress-activated MAPK cascade	BP	51	0.83	172.37
SEA	GO:0018105	peptidyl-serine phosphorylation	BP	38	0.82	150.39
SEA	GO:0043062	extracellular structure organization	BP	25	0.82	53.96
SEA	GO:0043412	macromolecule modification	BP	413	0.82	150.08
SEA	GO:0031098	stress-activated protein kinase signaling cascade	BP	51	0.82	172.37
SEA	GO:0000077	DNA damage checkpoint	BP	22	0.81	108.23
SEA	GO:0036211	protein modification process	BP	410	0.81	151.03
SEA	GO:0006464	cellular protein modification process	BP	410	0.81	151.03
SEA	GO:0000082	G1/S transition of mitotic cell cycle	BP	27	0.81	77.67
SEA	GO:0035666	TRIF-dependent toll-like receptor signaling pathway	BP	38	0.8	118.39
SEA	GO:0034138	toll-like receptor 3 signaling pathway	BP	38	0.8	118.39
SEA	GO:0002768	immune response-regulating cell surface receptor signaling pathway	BP	31	0.8	163.03
SEA	GO:0006793	phosphorus metabolic process	BP	427	0.8	145.86
SEA	GO:0006366	transcription from RNA polymerase II promoter	BP	38	0.8	36.32
SEA	GO:0008202	steroid metabolic process	BP	41	0.8	17.07
SEA	GO:0006796	phosphate-containing compound metabolic process	BP	421	0.79	147.81
SEA	GO:0000075	cell cycle checkpoint	BP	32	0.79	97.81
SEA	GO:0004672	protein kinase activity	MF	313	0.93	202.32
SEA	GO:0016773	phosphotransferase activity, alcohol group as acceptor	MF	324	0.93	198.45
SEA	GO:0008237	metallopeptidase activity	MF	21	0.93	50.81
SEA	GO:0016772	transferase activity, transferring phosphorus-containing groups	MF	334	0.92	194.78
SEA	GO:0016301	kinase activity	MF	331	0.92	196.43
SEA	GO:0004674	protein serine/threonine kinase activity	MF	206	0.91	193.55
SEA	GO:0004713	protein tyrosine kinase activity	MF	78	0.91	214.35
SEA	GO:0070011	peptidase activity, acting on L-amino acid peptides	MF	78	0.91	38.49
SEA	GO:0008236	serine-type peptidase activity	MF	32	0.9	29.03
SEA	GO:0008233	peptidase activity	MF	81	0.9	38.54
SEA	GO:0004175	endopeptidase activity	MF	58	0.9	38.26
SEA	GO:0004721	phosphoprotein phosphatase activity	MF	21	0.89	34.19
SEA	GO:0004714	transmembrane receptor protein tyrosine kinase activity	MF	37	0.89	226.65
SEA	GO:0004715	non-membrane spanning protein tyrosine kinase activity	MF	22	0.88	209.14
SEA	GO:0016740	transferase activity	MF	383	0.88	172.52
SEA	GO:0017171	serine hydrolase activity	MF	33	0.88	28.36
SEA	GO:0004252	serine-type endopeptidase activity	MF	26	0.87	29.88
SEA	GO:0001653	peptide receptor activity	MF	30	0.87	24.57
SEA	GO:0019199	transmembrane receptor protein kinase activity	MF	48	0.86	221.08
SEA	GO:0005057	receptor signaling protein activity	MF	32	0.85	196.91
SEA	GO:0008528	G-protein coupled peptide receptor activity	MF	30	0.84	24.57
SEA	GO:0005524	ATP binding	MF	101	0.83	223.7
SEA	GO:0001883	purine nucleoside binding	MF	107	0.83	216.5
SEA	GO:0016791	phosphatase activity	MF	26	0.83	32.81
SEA	GO:0004702	receptor signaling protein serine/threonine kinase activity	MF	26	0.82	194.19
SEA	GO:0032549	ribonucleoside binding	MF	107	0.82	216.5
SEA	GO:0032559	adenyl ribonucleotide binding	MF	107	0.82	214.25
SEA	GO:0032550	purine ribonucleoside binding	MF	107	0.82	216.5
SEA	GO:0030554	adenyl nucleotide binding	MF	107	0.81	214.25
SEA	GO:0035639	purine ribonucleoside triphosphate binding	MF	104	0.81	219.77
SEA	GO:0043235	receptor complex	CC	32	0.75	87.22
SEA	GO:0005654	nucleoplasm	CC	144	0.74	66.42
SEA	GO:0005764	lysosome	CC	27	0.72	34.33
SEA	GO:0031252	cell leading edge	CC	25	0.72	157.44
SEA	GO:0044451	nucleoplasm part	CC	40	0.72	77.65
SEA	GO:0031966	mitochondrial membrane	CC	22	0.71	52.95
SEA	GO:0005887	integral to plasma membrane	CC	219	0.7	70.37
SEA	GO:0005815	microtubule organizing center	CC	39	0.7	121.28
SEA	GO:0031226	intrinsic to plasma membrane	CC	224	0.7	70.66
SEA	GO:0000323	lytic vacuole	CC	27	0.7	34.33
SEA	GO:0015630	microtubule cytoskeleton	CC	64	0.69	119.75
SEA	GO:0044425	membrane part	CC	361	0.69	67.6
SEA	GO:0044430	cytoskeletal part	CC	70	0.69	124.36
SEA	GO:0016021	integral to membrane	CC	262	0.68	63.71
SEA	GO:0044440	endosomal part	CC	23	0.68	123.3
SEA	GO:0005576	extracellular region	CC	114	0.68	46.32
SEA	GO:0005740	mitochondrial envelope	CC	22	0.68	52.95
SEA	GO:0044459	plasma membrane part	CC	284	0.67	77.13
SEA	GO:0005789	endoplasmic reticulum membrane	CC	52	0.67	32.87
SEA	GO:0031224	intrinsic to membrane	CC	268	0.67	63.94
SEA	GO:0031974	membrane-enclosed lumen	CC	276	0.66	67.6
SEA	GO:0043233	organelle lumen	CC	276	0.66	67.6
SEA	GO:0044421	extracellular region part	CC	75	0.66	46.09
SEA	GO:0005813	centrosome	CC	38	0.65	123.61
SEA	GO:0071944	cell periphery	CC	449	0.65	73.53
SEA	GO:0005615	extracellular space	CC	69	0.65	45.36
SEA	GO:0005768	endosome	CC	56	0.65	108.18
SEA	GO:0005829	cytosol	CC	334	0.65	85.85
SEA	GO:0042175	nuclear outer membrane-endoplasmic reticulum membrane network	CC	53	0.65	32.26
SEA	GO:0044432	endoplasmic reticulum part	CC	65	0.65	29.65
Ext-PPI	GO:0006367	transcription initiation from RNA polymerase II promoter	BP	35	0.94	495.98
Ext-PPI	GO:0006352	DNA-dependent transcription, initiation	BP	36	0.94	496.74
Ext-PPI	GO:0006366	transcription from RNA polymerase II promoter	BP	38	0.92	497.72
Ext-PPI	GO:0002755	MyD88-dependent toll-like receptor signaling pathway	BP	39	0.9	513.39
Ext-PPI	GO:0035666	TRIF-dependent toll-like receptor signaling pathway	BP	38	0.9	513.69
Ext-PPI	GO:0006351	transcription, DNA-templated	BP	41	0.9	494.77
Ext-PPI	GO:0034142	toll-like receptor 4 signaling pathway	BP	42	0.89	513.97
Ext-PPI	GO:0002224	toll-like receptor signaling pathway	BP	43	0.89	513.81
Ext-PPI	GO:0002758	innate immune response-activating signal transduction	BP	45	0.89	514.07
Ext-PPI	GO:0034138	toll-like receptor 3 signaling pathway	BP	38	0.89	513.69
Ext-PPI	GO:0008063	Toll signaling pathway	BP	41	0.89	513.86
Ext-PPI	GO:0034134	toll-like receptor 2 signaling pathway	BP	38	0.89	513.55
Ext-PPI	GO:0032774	RNA biosynthetic process	BP	43	0.88	495.51
Ext-PPI	GO:0045089	positive regulation of innate immune response	BP	46	0.88	510.98
Ext-PPI	GO:0007265	Ras protein signal transduction	BP	27	0.88	502.15
Ext-PPI	GO:0002218	activation of innate immune response	BP	45	0.87	514.07
Ext-PPI	GO:0002221	pattern recognition receptor signaling pathway	BP	44	0.87	513.89
Ext-PPI	GO:0002756	MyD88-independent toll-like receptor signaling pathway	BP	39	0.86	513.8
Ext-PPI	GO:0034130	toll-like receptor 1 signaling pathway	BP	38	0.86	513.55
Ext-PPI	GO:0006281	DNA repair	BP	25	0.86	512.91
Ext-PPI	GO:0045892	negative regulation of transcription, DNA-dependent	BP	59	0.85	502.1
Ext-PPI	GO:0007200	phospholipase C-activating G-protein coupled receptor signaling pathway	BP	21	0.85	380.12
Ext-PPI	GO:0044257	cellular protein catabolic process	BP	21	0.85	509.35
Ext-PPI	GO:0051403	stress-activated MAPK cascade	BP	51	0.85	500.59
Ext-PPI	GO:0007187	G-protein coupled receptor signaling pathway, coupled to cyclic nucleotide second messenger	BP	49	0.84	390.01
Ext-PPI	GO:0002429	immune response-activating cell surface receptor signaling pathway	BP	28	0.84	509.67
Ext-PPI	GO:0000122	negative regulation of transcription from RNA polymerase II promoter	BP	41	0.84	504.22
Ext-PPI	GO:0018212	peptidyl-tyrosine modification	BP	37	0.84	506.21
Ext-PPI	GO:0002768	immune response-regulating cell surface receptor signaling pathway	BP	31	0.84	509.74
Ext-PPI	GO:0031098	stress-activated protein kinase signaling cascade	BP	51	0.84	500.59
Ext-PPI	GO:0000975	regulatory region DNA binding	MF	29	0.92	515.21
Ext-PPI	GO:0044212	transcription regulatory region DNA binding	MF	29	0.9	515.21
Ext-PPI	GO:0000981	sequence-specific DNA binding RNA polymerase II transcription factor activity	MF	23	0.9	505.77
Ext-PPI	GO:0003700	sequence-specific DNA binding transcription factor activity	MF	28	0.89	499.29
Ext-PPI	GO:0001067	regulatory region nucleic acid binding	MF	29	0.89	515.21
Ext-PPI	GO:0001071	nucleic acid binding transcription factor activity	MF	29	0.89	500.06
Ext-PPI	GO:0004713	protein tyrosine kinase activity	MF	78	0.86	503.48
Ext-PPI	GO:0019199	transmembrane receptor protein kinase activity	MF	48	0.86	496.31
Ext-PPI	GO:0001653	peptide receptor activity	MF	30	0.86	378.16
Ext-PPI	GO:0019838	growth factor binding	MF	27	0.85	479.53
Ext-PPI	GO:0022836	gated channel activity	MF	37	0.85	429.06
Ext-PPI	GO:0022839	ion gated channel activity	MF	37	0.84	429.06
Ext-PPI	GO:0005216	ion channel activity	MF	44	0.84	426.84
Ext-PPI	GO:0003676	nucleic acid binding	MF	72	0.83	498.6
Ext-PPI	GO:0022803	passive transmembrane transporter activity	MF	48	0.83	430.38
Ext-PPI	GO:0008134	transcription factor binding	MF	45	0.83	506.07
Ext-PPI	GO:0003677	DNA binding	MF	64	0.83	503.09
Ext-PPI	GO:0015267	channel activity	MF	48	0.82	430.38
Ext-PPI	GO:0004930	G-protein coupled receptor activity	MF	79	0.82	383.38
Ext-PPI	GO:0003712	transcription cofactor activity	MF	33	0.82	498.38
Ext-PPI	GO:0008528	G-protein coupled peptide receptor activity	MF	30	0.82	378.16
Ext-PPI	GO:0022838	substrate-specific channel activity	MF	44	0.82	426.84
Ext-PPI	GO:0000989	transcription factor binding transcription factor activity	MF	33	0.81	498.38
Ext-PPI	GO:0004702	receptor signaling protein serine/threonine kinase activity	MF	26	0.8	497.99
Ext-PPI	GO:0004672	protein kinase activity	MF	313	0.79	494.11
Ext-PPI	GO:0000988	protein binding transcription factor activity	MF	34	0.78	499.24
Ext-PPI	GO:0022892	substrate-specific transporter activity	MF	71	0.78	429.38
Ext-PPI	GO:0015075	ion transmembrane transporter activity	MF	61	0.78	428.62
Ext-PPI	GO:0008324	cation transmembrane transporter activity	MF	44	0.78	430.48
Ext-PPI	GO:0004714	transmembrane receptor protein tyrosine kinase activity	MF	37	0.78	500.79
Ext-PPI	GO:0044451	nucleoplasm part	CC	40	0.85	517.97
Ext-PPI	GO:0005654	nucleoplasm	CC	144	0.84	509.28
Ext-PPI	GO:0044427	chromosomal part	CC	34	0.83	519.38
Ext-PPI	GO:0005694	chromosome	CC	39	0.83	517.92
Ext-PPI	GO:0000228	nuclear chromosome	CC	28	0.81	518.53
Ext-PPI	GO:0044454	nuclear chromosome part	CC	23	0.81	519.46
Ext-PPI	GO:0043235	receptor complex	CC	32	0.8	474.2
Ext-PPI	GO:0044440	endosomal part	CC	23	0.78	492.13
Ext-PPI	GO:0031981	nuclear lumen	CC	226	0.77	500.86
Ext-PPI	GO:0070013	intracellular organelle lumen	CC	270	0.74	488.68
Ext-PPI	GO:0005615	extracellular space	CC	69	0.74	411.83
Ext-PPI	GO:0030141	secretory granule	CC	22	0.74	411.68
Ext-PPI	GO:0044428	nuclear part	CC	246	0.74	499.71
Ext-PPI	GO:0005887	integral to plasma membrane	CC	219	0.73	427.05
Ext-PPI	GO:0045202	synapse	CC	24	0.73	462.28
Ext-PPI	GO:0031974	membrane-enclosed lumen	CC	276	0.72	488.18
Ext-PPI	GO:0043233	organelle lumen	CC	276	0.72	488.18
Ext-PPI	GO:0031226	intrinsic to plasma membrane	CC	224	0.72	428.1
Ext-PPI	GO:0005576	extracellular region	CC	114	0.72	419.45
Ext-PPI	GO:0044425	membrane part	CC	361	0.72	437.34
Ext-PPI	GO:0016021	integral to membrane	CC	262	0.71	425.76
Ext-PPI	GO:0005886	plasma membrane	CC	449	0.71	445.36
Ext-PPI	GO:0030139	endocytic vesicle	CC	21	0.71	465.81
Ext-PPI	GO:0005634	nucleus	CC	356	0.71	494.78
Ext-PPI	GO:0032991	macromolecular complex	CC	190	0.7	492.09
Ext-PPI	GO:0071944	cell periphery	CC	449	0.7	445.36
Ext-PPI	GO:0031966	mitochondrial membrane	CC	22	0.7	490.08
Ext-PPI	GO:0044421	extracellular region part	CC	75	0.7	416.28
Ext-PPI	GO:0005764	lysosome	CC	27	0.7	456.4
Ext-PPI	GO:0031224	intrinsic to membrane	CC	268	0.7	426.93
Co-Exp	GO:0006260	DNA replication	BP	22	0.83	1113.02
Co-Exp	GO:0006259	DNA metabolic process	BP	46	0.79	1123.25
Co-Exp	GO:0043123	positive regulation of I-kappaB kinase/NF-kappaB cascade	BP	31	0.79	1001.39
Co-Exp	GO:0009112	nucleobase metabolic process	BP	21	0.78	1032.73
Co-Exp	GO:0051186	cofactor metabolic process	BP	21	0.78	1071.81
Co-Exp	GO:0022403	cell cycle phase	BP	58	0.78	1067.09
Co-Exp	GO:0044770	cell cycle phase transition	BP	52	0.78	1066.62
Co-Exp	GO:0000082	G1/S transition of mitotic cell cycle	BP	27	0.78	1009.22
Co-Exp	GO:0000279	M phase	BP	29	0.77	1045.83
Co-Exp	GO:0044772	mitotic cell cycle phase transition	BP	52	0.77	1066.62
Co-Exp	GO:0044265	cellular macromolecule catabolic process	BP	34	0.77	863.14
Co-Exp	GO:0007268	synaptic transmission	BP	110	0.77	1019.32
Co-Exp	GO:0051325	interphase	BP	34	0.76	1057.7
Co-Exp	GO:0002697	regulation of immune effector process	BP	21	0.76	942.47
Co-Exp	GO:0002521	leukocyte differentiation	BP	31	0.76	1147.56
Co-Exp	GO:0006281	DNA repair	BP	25	0.76	1143.57
Co-Exp	GO:0044723	single-organism carbohydrate metabolic process	BP	32	0.76	970.11
Co-Exp	GO:0035637	multicellular organismal signaling	BP	117	0.76	1019.07
Co-Exp	GO:0019226	transmission of nerve impulse	BP	114	0.76	1022.3
Co-Exp	GO:0008202	steroid metabolic process	BP	41	0.76	972.08
Co-Exp	GO:0007187	G-protein coupled receptor signaling pathway, coupled to cyclic nucleotide second messenger	BP	49	0.76	833.88
Co-Exp	GO:0022402	cell cycle process	BP	100	0.76	1103.5
Co-Exp	GO:0050877	neurological system process	BP	136	0.76	1018.18
Co-Exp	GO:0045321	leukocyte activation	BP	39	0.76	1100.59
Co-Exp	GO:0030802	regulation of cyclic nucleotide biosynthetic process	BP	38	0.76	937.83
Co-Exp	GO:0051276	chromosome organization	BP	50	0.75	1195.45
Co-Exp	GO:0043122	regulation of I-kappaB kinase/NF-kappaB cascade	BP	39	0.75	1035.21
Co-Exp	GO:0002429	immune response-activating cell surface receptor signaling pathway	BP	28	0.75	1183.65
Co-Exp	GO:0044257	cellular protein catabolic process	BP	21	0.75	923.5
Co-Exp	GO:0031570	DNA integrity checkpoint	BP	22	0.75	1221.39
Co-Exp	GO:0022839	ion gated channel activity	MF	37	0.78	1115.18
Co-Exp	GO:0022838	substrate-specific channel activity	MF	44	0.76	1089.61
Co-Exp	GO:0005216	ion channel activity	MF	44	0.76	1089.61
Co-Exp	GO:0022836	gated channel activity	MF	37	0.76	1115.18
Co-Exp	GO:0008236	serine-type peptidase activity	MF	32	0.76	992.07
Co-Exp	GO:0015267	channel activity	MF	48	0.75	1085.04
Co-Exp	GO:0022803	passive transmembrane transporter activity	MF	48	0.74	1085.04
Co-Exp	GO:0019838	growth factor binding	MF	27	0.73	1271.55
Co-Exp	GO:0015075	ion transmembrane transporter activity	MF	61	0.72	1127.93
Co-Exp	GO:0004930	G-protein coupled receptor activity	MF	79	0.72	886.72
Co-Exp	GO:0005261	cation channel activity	MF	32	0.71	1102.38
Co-Exp	GO:0022857	transmembrane transporter activity	MF	71	0.71	1102.87
Co-Exp	GO:0022891	substrate-specific transmembrane transporter activity	MF	65	0.71	1122.39
Co-Exp	GO:0004252	serine-type endopeptidase activity	MF	26	0.7	967.43
Co-Exp	GO:0017171	serine hydrolase activity	MF	33	0.7	1001.55
Co-Exp	GO:0004674	protein serine/threonine kinase activity	MF	206	0.7	1146.41
Co-Exp	GO:0004714	transmembrane receptor protein tyrosine kinase activity	MF	37	0.7	1210.29
Co-Exp	GO:0016491	oxidoreductase activity	MF	73	0.69	906.18
Co-Exp	GO:0019900	kinase binding	MF	75	0.69	1152.26
Co-Exp	GO:0004888	transmembrane signaling receptor activity	MF	157	0.69	997.12
Co-Exp	GO:0004721	phosphoprotein phosphatase activity	MF	21	0.69	1029.47
Co-Exp	GO:0004620	phospholipase activity	MF	22	0.69	863.28
Co-Exp	GO:0001071	nucleic acid binding transcription factor activity	MF	29	0.68	1133.84
Co-Exp	GO:0022892	substrate-specific transporter activity	MF	71	0.68	1096.28
Co-Exp	GO:0046873	metal ion transmembrane transporter activity	MF	37	0.68	1148.6
Co-Exp	GO:0004872	receptor activity	MF	190	0.68	1006.49
Co-Exp	GO:0005215	transporter activity	MF	82	0.68	1089.35
Co-Exp	GO:0001653	peptide receptor activity	MF	30	0.67	809.55
Co-Exp	GO:0016791	phosphatase activity	MF	26	0.67	984.95
Co-Exp	GO:0004715	non-membrane spanning protein tyrosine kinase activity	MF	22	0.67	1176.1
Co-Exp	GO:0030425	dendrite	CC	25	0.76	1140.16
Co-Exp	GO:0044427	chromosomal part	CC	34	0.76	1168.27
Co-Exp	GO:0005615	extracellular space	CC	69	0.74	924.55
Co-Exp	GO:0030424	axon	CC	22	0.74	1086.31
Co-Exp	GO:0045202	synapse	CC	24	0.73	1034.24
Co-Exp	GO:0005694	chromosome	CC	39	0.73	1180.1
Co-Exp	GO:0043005	neuron projection	CC	40	0.73	1080.09
Co-Exp	GO:0030659	cytoplasmic vesicle membrane	CC	23	0.73	950.52
Co-Exp	GO:0005576	extracellular region	CC	114	0.73	886.51
Co-Exp	GO:0000228	nuclear chromosome	CC	28	0.71	1198.2
Co-Exp	GO:0044424	intracellular part	CC	783	0.71	1064.51
Co-Exp	GO:0044421	extracellular region part	CC	75	0.71	917.68
Co-Exp	GO:0005622	intracellular	CC	787	0.71	1064.33
Co-Exp	GO:0015630	microtubule cytoskeleton	CC	64	0.71	1061.61
Co-Exp	GO:0016021	integral to membrane	CC	262	0.7	1019.63
Co-Exp	GO:0000323	lytic vacuole	CC	27	0.7	1055.66
Co-Exp	GO:0005887	integral to plasma membrane	CC	219	0.7	1017.78
Co-Exp	GO:0031224	intrinsic to membrane	CC	268	0.7	1018.09
Co-Exp	GO:0031226	intrinsic to plasma membrane	CC	224	0.7	1016.69
Co-Exp	GO:0044451	nucleoplasm part	CC	40	0.7	1157.58
Co-Exp	GO:0005829	cytosol	CC	334	0.69	1079.07
Co-Exp	GO:0005773	vacuole	CC	31	0.69	1081.41
Co-Exp	GO:0005764	lysosome	CC	27	0.69	1055.66
Co-Exp	GO:0097458	neuron part	CC	44	0.69	1110.79
Co-Exp	GO:0005634	nucleus	CC	356	0.68	1104.05
Co-Exp	GO:0012506	vesicle membrane	CC	23	0.68	950.52
Co-Exp	GO:0044429	mitochondrial part	CC	36	0.68	1056.04
Co-Exp	GO:0005815	microtubule organizing center	CC	39	0.67	1132.03
Co-Exp	GO:0005737	cytoplasm	CC	683	0.67	1060.89
Co-Exp	GO:0005813	centrosome	CC	38	0.67	1139.19
