# Supplementary material for: Ligand Similarity Complements Sequence, Physical Interaction, and Co-Expression for Gene Function Prediction
Source: PLoS One. 2016 Jul 28;11(7):e0160098. doi: 10.1371/journal.pone.0160098 (PMC4965129; doi:10.1371/journal.pone.0160098)
Supplement: S3 Table — (XLSX) [file pone.0160098.s006.xlsx]

## Sheet: Sheet1
Mean
																																		lig	ligw
																						lig	lig	lig	lig	lig	ligw	ligw	ligw	ligw	ligw	ppi	extppi	extppi	extppi
									lig	lig	lig	lig	ligw	ligw	ligw	ligw	ppi	ppi	extppi	extppi	coexp	ppi	ppi	extppi	extppi	coexp	ppi	ppi	extppi	extppi	coexp	coexp	coexp	coexp	coexp
GO groups	N terms	N genes	lig	ligw	ppi	extppi	coexp	blast	ppi	extppi	coexp	blast	ppi	extppi	coexp	blast	coexp	blast	coexp	blast	blast	coexp	blast	coexp	blast	blast	coexp	blast	coexp	blast	blast	blast	blast	blast	blast
ISS	268	417	0.574541	0.589183	0.557985	0.574393	0.560926	0.585513	0.592567	0.605373	0.603901	0.602686	0.605087	0.60821	0.600511	0.603328	0.583541	0.60818	0.580357	0.611063	0.603179	0.593503	0.595398	0.603205	0.604572	0.605633	0.610888	0.606861	0.613671	0.608059	0.601347	0.587641	0.581399	0.622267	0.621244
ISS CC	25		0.561801	0.524382	0.539722	0.571574	0.593998	0.504148	0.549115	0.555249	0.605941	0.529168	0.53493	0.53728	0.59943	0.546562	0.594183	0.544491	0.610177	0.558351	0.587956	0.550012	0.566442	0.535961	0.55593	0.592393	0.546619	0.538358	0.556591	0.561379	0.604216	0.614784	0.605155	0.596706	0.60296
ISS BP	224		0.568461	0.583697	0.560781	0.570357	0.554586	0.584781	0.590087	0.599336	0.59542	0.599316	0.603178	0.605338	0.59401	0.59951	0.579507	0.606976	0.574367	0.607966	0.594818	0.591818	0.59189	0.59995	0.599082	0.598024	0.608486	0.603836	0.608061	0.602684	0.592557	0.582475	0.575795	0.615379	0.61372
ISS MF	19		0.676309	0.722423	0.54894	0.624518	0.612543	0.690543	0.687168	0.722632	0.705395	0.729421	0.71599	0.729779	0.69781	0.716146	0.626251	0.702978	0.631166	0.700544	0.724174	0.689471	0.678262	0.722644	0.723019	0.710734	0.723802	0.723062	0.743589	0.726366	0.707566	0.633227	0.637344	0.736611	0.73469
IEA	644	1121	0.632321	0.645889	0.606072	0.647774	0.609698	0.658001	0.671434	0.67993	0.671497	0.672377	0.6867	0.689298	0.659629	0.674951	0.641299	0.695686	0.639454	0.69273	0.668023	0.672268	0.674375	0.677855	0.67796	0.670847	0.688817	0.688973	0.689685	0.687156	0.661478	0.642766	0.640323	0.702112	0.700125
IEA CC	56		0.601525	0.605218	0.586105	0.651856	0.66999	0.609266	0.639657	0.645398	0.685698	0.617834	0.645087	0.652371	0.682936	0.630826	0.687952	0.652727	0.678234	0.659264	0.684556	0.64035	0.647458	0.645972	0.643787	0.681126	0.639576	0.64649	0.651413	0.652839	0.684248	0.685835	0.684411	0.695786	0.702156
IEA BP	509		0.609849	0.621904	0.609035	0.631218	0.59306	0.630798	0.65109	0.656504	0.64651	0.648015	0.665858	0.667485	0.634701	0.648258	0.625253	0.672529	0.622458	0.668351	0.641612	0.653052	0.65458	0.654337	0.65486	0.646406	0.668744	0.668596	0.667642	0.664637	0.637082	0.627368	0.622624	0.677481	0.675212
IEA MF	79		0.798939	0.829256	0.601142	0.751555	0.674155	0.86782	0.825036	0.855344	0.82242	0.868003	0.85048	0.85602	0.803715	0.878217	0.711614	0.875335	0.721468	0.873523	0.826464	0.818705	0.820992	0.851981	0.851018	0.82103	0.853052	0.850376	0.858834	0.856569	0.802523	0.711443	0.723105	0.865298	0.859195
nonIEA	790	1107	0.665681	0.682902	0.639144	0.680913	0.624955	0.693229	0.713185	0.718213	0.706558	0.712712	0.73489	0.732966	0.693456	0.713244	0.67205	0.73998	0.665508	0.733243	0.708949	0.711644	0.713749	0.719378	0.718468	0.706234	0.734981	0.733754	0.731408	0.730549	0.693475	0.66961	0.664327	0.742776	0.740352
nonIEA CC	51		0.596406	0.622413	0.626495	0.671767	0.640427	0.635426	0.664741	0.663133	0.678108	0.647646	0.681849	0.687475	0.667291	0.652018	0.675904	0.700616	0.664617	0.695232	0.683831	0.667161	0.662124	0.670008	0.673117	0.680577	0.684746	0.681147	0.688983	0.685759	0.676246	0.677586	0.671959	0.708927	0.711765
nonIEA BP	641		0.6595	0.672504	0.640165	0.674521	0.6221	0.678861	0.705443	0.708356	0.698137	0.701601	0.726133	0.723122	0.685515	0.701113	0.670555	0.728051	0.662945	0.720986	0.69805	0.703983	0.707085	0.709264	0.707493	0.697862	0.726645	0.724832	0.721204	0.720291	0.684923	0.667631	0.661486	0.73294	0.729767
nonIEA MF	98		0.742159	0.782387	0.639045	0.727481	0.635576	0.817288	0.789031	0.811349	0.776448	0.819248	0.819769	0.821029	0.759014	0.824452	0.679827	0.838492	0.682735	0.833196	0.793309	0.784903	0.784204	0.811225	0.813855	0.774343	0.815644	0.819484	0.820235	0.820955	0.758384	0.678407	0.678936	0.824722	0.824464
TAS	381	967	0.7039	0.70755	0.682351	0.717532	0.642581	0.728352	0.750586	0.749784	0.725681	0.744868	0.770922	0.762756	0.710384	0.74703	0.700154	0.784598	0.68949	0.774469	0.738174	0.748453	0.75124	0.754791	0.749556	0.723806	0.771465	0.77219	0.76356	0.763303	0.706824	0.700163	0.686556	0.76982	0.770014
TAS CC	28		0.656802	0.675204	0.59771	0.691144	0.648139	0.721313	0.69737	0.716529	0.702263	0.716281	0.712076	0.731503	0.693661	0.724688	0.682154	0.749791	0.678174	0.766046	0.728132	0.69403	0.699663	0.715462	0.721297	0.708371	0.714201	0.723543	0.735976	0.721839	0.697864	0.685961	0.682117	0.74739	0.745123
TAS BP	324		0.703468	0.702155	0.698457	0.72361	0.644121	0.719542	0.752252	0.747671	0.722429	0.7388	0.772569	0.761313	0.706773	0.74001	0.706039	0.782412	0.692896	0.769604	0.733906	0.750197	0.752436	0.752874	0.74657	0.719935	0.773394	0.773399	0.762231	0.762646	0.703463	0.704857	0.688886	0.765586	0.767255
TAS MF	29		0.754204	0.799052	0.584129	0.675097	0.620007	0.833579	0.783362	0.805498	0.784614	0.840259	0.80934	0.80905	0.766873	0.847025	0.651791	0.842626	0.662362	0.83695	0.795553	0.781515	0.787676	0.814188	0.8102	0.78195	0.8052	0.805648	0.805042	0.810676	0.753027	0.661439	0.664806	0.83879	0.824871
CC	51	1032	0.597961	0.621824	0.623877	0.665594	0.645165	0.647548	0.66158	0.671295	0.680481	0.644778	0.68445	0.678141	0.677212	0.65034	0.685937	0.69024	0.672565	0.703836	0.684892	0.667741	0.657893	0.662691	0.668172	0.684522	0.67701	0.67995	0.682989	0.679899	0.676627	0.669904	0.669201	0.714045	0.71022
BP	641	1075	0.658879	0.671208	0.640272	0.674383	0.625457	0.677603	0.706976	0.708469	0.697279	0.698887	0.726857	0.719892	0.684081	0.697034	0.666141	0.726415	0.659363	0.720341	0.698845	0.708004	0.706457	0.707466	0.707959	0.697577	0.725453	0.723081	0.721998	0.721011	0.683568	0.670436	0.662126	0.733067	0.730924
MF	98	999	0.744707	0.787193	0.636143	0.731446	0.629592	0.814718	0.789214	0.811236	0.778843	0.823579	0.821474	0.819535	0.763066	0.826166	0.676015	0.837932	0.685031	0.833234	0.791278	0.787264	0.784867	0.81733	0.81344	0.778587	0.820599	0.81933	0.822584	0.817967	0.758077	0.680971	0.680945	0.827495	0.822417
CHEBI	132	1031	0.696365	0.747422	0.578089	0.642508	0.60868	0.760636	0.721063	0.763315	0.741564	0.780424	0.767432	0.762049	0.713147	0.786886	0.63177	0.776499	0.636158	0.766007	0.736714	0.722923	0.721858	0.763416	0.76112	0.735699	0.76144	0.761031	0.766299	0.762681	0.712031	0.634402	0.634498	0.778885	0.769954
Standard deviation
																																		lig	ligw
																						lig	lig	lig	lig	lig	ligw	ligw	ligw	ligw	ligw	ppi	extppi	extppi	extppi
									lig	lig	lig	lig	ligw	ligw	ligw	ligw	ppi	ppi	extppi	extppi	coexp	ppi	ppi	extppi	extppi	coexp	ppi	ppi	extppi	extppi	coexp	coexp	coexp	coexp	coexp
GO groups	N terms	N genes	lig	ligw	ppi	extppi	coexp	blast	ppi	extppi	coexp	blast	ppi	extppi	coexp	blast	coexp	blast	coexp	blast	blast	coexp	blast	coexp	blast	blast	coexp	blast	coexp	blast	blast	blast	blast	blast	blast
ISS	268	417	0.0866218	0.096049	0.056231	0.0785028	0.0842406	0.0925374	0.0886213	0.0927493	0.0987382	0.0904815	0.0986653	0.0963949	0.102142	0.0849531	0.0796416	0.0913815	0.0849328	0.0903432	0.0927195	0.0902336	0.0863115	0.0931011	0.0941991	0.0971972	0.0968116	0.0968679	0.0979726	0.0952318	0.102934	0.0857349	0.082394	0.094815	0.0915073
ISS CC	25		0.0943139	0.0617132	0.0567766	0.0462746	0.0695142	0.0648595	0.0907015	0.092344	0.0511893	0.0675375	0.0633562	0.0704366	0.0777396	0.0639682	0.0768217	0.0550368	0.0703441	0.0611963	0.0797556	0.089457	0.0857334	0.0776624	0.0781389	0.0545359	0.0715822	0.0673594	0.069293	0.0671097	0.0528849	0.0682247	0.075976	0.0576461	0.0571862
ISS BP	224		0.0764831	0.0871257	0.0551799	0.0810243	0.08054	0.0837576	0.0819004	0.0835037	0.0970868	0.0806068	0.092587	0.090259	0.096493	0.077387	0.0776377	0.0867729	0.0838214	0.0858113	0.0874028	0.0802436	0.0805181	0.0848279	0.08745	0.0928742	0.0918914	0.0922067	0.0908353	0.0902766	0.100785	0.0847878	0.079105	0.0909498	0.0875585
ISS MF	19		0.123935	0.124006	0.0535376	0.0675307	0.108662	0.114981	0.108696	0.113894	0.122438	0.11037	0.121753	0.0967733	0.138736	0.0994275	0.09694	0.112923	0.0955387	0.114955	0.102219	0.133767	0.116166	0.11123	0.112775	0.132753	0.0987662	0.0979306	0.11761	0.106647	0.122738	0.0908741	0.0938922	0.117003	0.11035
IEA	644	1121	0.108493	0.115718	0.0704212	0.0953878	0.0921175	0.13331	0.0997831	0.110509	0.108959	0.12431	0.106405	0.108514	0.105142	0.124506	0.0892634	0.116278	0.0924241	0.117841	0.113653	0.0999341	0.0992733	0.111661	0.111097	0.108215	0.104794	0.10331	0.109411	0.110112	0.105027	0.0890421	0.0922197	0.1107	0.110733
IEA CC	56		0.092814	0.097029	0.0693176	0.0940374	0.100656	0.115326	0.0955974	0.0993194	0.105826	0.111639	0.110058	0.110507	0.105635	0.115666	0.0970327	0.11709	0.0984757	0.105696	0.107555	0.0962609	0.0972389	0.100309	0.100928	0.112295	0.106369	0.0997258	0.100059	0.10712	0.106854	0.095804	0.100708	0.1079	0.109444
IEA BP	509		0.0812968	0.0867509	0.0644644	0.0804753	0.0778727	0.10022	0.0747572	0.0847525	0.0832822	0.0918316	0.0803099	0.0823079	0.0802582	0.0903974	0.0767968	0.0861059	0.0780463	0.0887894	0.0847372	0.0763905	0.0753754	0.0857058	0.0853058	0.081848	0.0784784	0.0769944	0.084718	0.0849955	0.0814225	0.0770643	0.0774985	0.0839747	0.084003
IEA MF	79		0.125782	0.12545	0.100299	0.117828	0.121198	0.143474	0.109156	0.106461	0.132328	0.137508	0.107433	0.110007	0.125854	0.131303	0.111284	0.126461	0.118879	0.132159	0.146247	0.113702	0.112798	0.113137	0.111872	0.131139	0.103689	0.109415	0.108067	0.107642	0.123691	0.112037	0.116015	0.126201	0.130369
nonIEA	790	1107	0.0950942	0.101104	0.0972669	0.0987367	0.0841931	0.111899	0.0955669	0.0957125	0.0886214	0.107642	0.0964099	0.0941402	0.0890002	0.109202	0.0889455	0.101746	0.0853512	0.100596	0.101276	0.0950551	0.0938913	0.0957308	0.096909	0.0917285	0.0966361	0.0969478	0.094361	0.0954265	0.0875698	0.0891173	0.0859738	0.0929726	0.0961069
nonIEA CC	51		0.0885313	0.0884945	0.0830268	0.0757748	0.0743612	0.0992283	0.100703	0.100185	0.0778567	0.0956498	0.098532	0.0940958	0.0776159	0.0986629	0.0786439	0.101249	0.0823289	0.103904	0.0768686	0.0923285	0.0936386	0.0948523	0.100408	0.0781907	0.101525	0.102863	0.097287	0.0992586	0.0690575	0.0825638	0.0763635	0.0729403	0.0866294
nonIEA BP	641		0.0835127	0.0897841	0.098086	0.0974375	0.0858282	0.098503	0.0873051	0.0854305	0.0815233	0.0957124	0.0884385	0.0854291	0.0817331	0.0962491	0.0885907	0.0932616	0.0846288	0.0904974	0.0945728	0.0870766	0.0856538	0.086024	0.0865261	0.0848379	0.0890269	0.0884928	0.085565	0.0864173	0.0815509	0.0896293	0.0852441	0.0849802	0.0882832
nonIEA MF	98		0.121712	0.115257	0.099159	0.105793	0.0768782	0.118682	0.106435	0.100925	0.105255	0.120746	0.0986436	0.0990293	0.110135	0.124176	0.0964171	0.0998734	0.0903482	0.104239	0.114299	0.110555	0.109865	0.102955	0.103565	0.110927	0.0999669	0.0996087	0.0981565	0.0985444	0.105553	0.0891303	0.094196	0.109056	0.107332
TAS	381	967	0.0827461	0.0870902	0.112215	0.0960747	0.0835233	0.0947469	0.0921399	0.0814431	0.082193	0.0861217	0.0903255	0.0851907	0.0810452	0.0849232	0.0860594	0.0843358	0.0831215	0.0818244	0.0903796	0.0931927	0.095333	0.0818428	0.0840949	0.0824039	0.0903339	0.0864856	0.0839103	0.082945	0.0841168	0.0823667	0.0864636	0.0830115	0.0818729
TAS CC	28		0.0927961	0.0944382	0.111864	0.0851988	0.0482225	0.0841961	0.0961942	0.0913062	0.0755341	0.0981264	0.104449	0.0930185	0.0693255	0.0901745	0.0447271	0.0975501	0.0528037	0.0742432	0.068662	0.110153	0.101188	0.0998132	0.0960898	0.0681565	0.102956	0.0992968	0.0823058	0.0967035	0.0603569	0.0483794	0.0565196	0.0856536	0.0822784
TAS BP	324		0.0747557	0.0779552	0.106568	0.0968558	0.084547	0.0911371	0.0888786	0.0748259	0.0777228	0.0790644	0.0849478	0.0816025	0.0773017	0.0778058	0.0873589	0.0809124	0.0845057	0.0792478	0.087774	0.0886444	0.0926783	0.0750397	0.0785215	0.0787463	0.0860089	0.0815231	0.0807589	0.0782168	0.0794258	0.0848335	0.0886076	0.0798313	0.0782118
TAS MF	29		0.123739	0.119071	0.0875255	0.0840434	0.0968923	0.0822401	0.105799	0.114105	0.110587	0.0927047	0.109267	0.100569	0.108808	0.0936793	0.086029	0.08411	0.0876085	0.0933474	0.117114	0.106728	0.101656	0.105344	0.106006	0.11059	0.103382	0.1086	0.105943	0.0986383	0.131602	0.0691816	0.0850661	0.0853833	0.100272
CC	51	1032	0.0909586	0.0923925	0.0917127	0.0796308	0.0761753	0.0974615	0.0977804	0.0935808	0.0780048	0.101403	0.108383	0.0935878	0.0702391	0.0990885	0.0731043	0.103678	0.0817734	0.0961726	0.0760335	0.092704	0.101513	0.0979209	0.090893	0.0761602	0.0996155	0.098035	0.0991355	0.0969917	0.0681361	0.0755749	0.0773233	0.0767925	0.0895484
BP	641	1075	0.0859479	0.092793	0.0975153	0.0984437	0.0824459	0.0991528	0.0875477	0.0860019	0.0828895	0.0966092	0.0874282	0.0856021	0.0808867	0.100768	0.0885289	0.0922977	0.0857731	0.0911526	0.0920691	0.0847955	0.0874292	0.0851531	0.0851179	0.0839556	0.0892815	0.0888051	0.086369	0.0851167	0.0818347	0.0876866	0.0851907	0.0864566	0.0864507
MF	98	999	0.122197	0.116411	0.0988126	0.10218	0.0885305	0.121282	0.110745	0.108378	0.106902	0.120745	0.0990875	0.103853	0.107962	0.115995	0.101129	0.108602	0.0910949	0.107758	0.11875	0.108299	0.11825	0.102021	0.106954	0.109441	0.100716	0.0996315	0.100004	0.106944	0.112913	0.0920312	0.0931272	0.10968	0.11511
CHEBI	132	1031	0.0816351	0.0894029	0.0800201	0.105834	0.0840632	0.111626	0.0871894	0.0792968	0.0798253	0.0990386	0.0815406	0.0877088	0.0822743	0.0975119	0.0834272	0.0929294	0.08814	0.100534	0.0902479	0.0875731	0.0831989	0.081596	0.0798959	0.084829	0.0842125	0.0832743	0.0822122	0.0859427	0.0833113	0.0846923	0.0847121	0.085717	0.0873904
Standard error
																																		lig	ligw
																						lig	lig	lig	lig	lig	ligw	ligw	ligw	ligw	ligw	ppi	extppi	extppi	extppi
									lig	lig	lig	lig	ligw	ligw	ligw	ligw	ppi	ppi	extppi	extppi	coexp	ppi	ppi	extppi	extppi	coexp	ppi	ppi	extppi	extppi	coexp	coexp	coexp	coexp	coexp
GO groups	N terms	N genes	lig	ligw	ppi	extppi	coexp	blast	ppi	extppi	coexp	blast	ppi	extppi	coexp	blast	coexp	blast	coexp	blast	blast	coexp	blast	coexp	blast	blast	coexp	blast	coexp	blast	blast	blast	blast	blast	blast
ISS	268	417	0.00529127	0.00586712	0.00343485	0.00479532	0.00514581	0.00565262	0.0054134	0.00566557	0.0060314	0.00552704	0.00602694	0.00588826	0.00623934	0.00518933	0.00486489	0.00558202	0.0051881	0.00551859	0.00566375	0.00551189	0.00527231	0.00568705	0.00575412	0.00593726	0.00591371	0.00591715	0.00598463	0.00581721	0.00628772	0.00523709	0.00503301	0.00579175	0.0055897
ISS CC	25		0.0180714	0.0180639	0.0169478	0.0154675	0.0151789	0.0202549	0.0205558	0.0204501	0.0158924	0.0195244	0.0201128	0.0192072	0.0158433	0.0201395	0.0160531	0.0206674	0.0168053	0.0212094	0.0156907	0.0188465	0.0191139	0.0193617	0.0204957	0.0159606	0.0207238	0.0209969	0.0198586	0.0202611	0.0140963	0.0168533	0.0155876	0.0148889	0.0176832
ISS BP	224		0.0060099	0.0060074	0.00563622	0.00514393	0.00504797	0.00673605	0.00683614	0.00680097	0.00528526	0.00649313	0.00668879	0.00638764	0.00526891	0.00669768	0.0053387	0.00687325	0.00558885	0.00705349	0.00521818	0.00626766	0.0063566	0.006439	0.00681613	0.00530793	0.006892	0.00698281	0.00660427	0.00673812	0.00468793	0.0056048	0.00518389	0.00495151	0.00588079
ISS MF	19		0.0203105	0.020302	0.0190476	0.0173839	0.0170596	0.0227645	0.0231028	0.0229839	0.0178615	0.0219436	0.0226048	0.021587	0.0178063	0.0226348	0.0180422	0.0232282	0.0188875	0.0238373	0.0176349	0.0211816	0.0214822	0.0217606	0.0230351	0.0179382	0.0232915	0.0235984	0.0223192	0.0227715	0.0158429	0.0189414	0.017519	0.0167337	0.0198742
IEA	644	1121	0.00427523	0.00455991	0.00277498	0.00375881	0.00362994	0.00525314	0.00393201	0.00435466	0.0042936	0.00489851	0.00419294	0.00427605	0.00414317	0.00490621	0.00351747	0.00458201	0.00364202	0.0046436	0.00447857	0.00393795	0.00391192	0.00440006	0.00437782	0.00426428	0.00412948	0.00407098	0.0043114	0.00433904	0.00413865	0.00350875	0.00363397	0.0043622	0.00436348
IEA CC	56		0.0162644	0.0154019	0.0132507	0.0141372	0.0102733	0.0158595	0.014223	0.0134867	0.0140653	0.0161353	0.0131818	0.0132334	0.0147174	0.0165937	0.0128843	0.0133462	0.0120733	0.0139295	0.0152738	0.0147735	0.0146814	0.0137579	0.0138394	0.0148233	0.0133586	0.0133108	0.0131167	0.0131686	0.0141051	0.0119105	0.0125875	0.0145733	0.0143429
IEA BP	509		0.00539477	0.00510869	0.00439515	0.00468919	0.00340756	0.00526047	0.00471765	0.00447344	0.00466535	0.00535197	0.0043723	0.0043894	0.00488164	0.00550401	0.00427361	0.00442681	0.00400461	0.00462031	0.0050662	0.00490025	0.00486969	0.0045634	0.00459043	0.00491676	0.00443095	0.00441508	0.00435071	0.00436791	0.00467855	0.00395063	0.00417517	0.00483383	0.00475742
IEA MF	79		0.0136936	0.0129675	0.0111563	0.0119026	0.00864947	0.0133527	0.0119749	0.011355	0.0118421	0.013585	0.0110983	0.0111417	0.0123911	0.0139709	0.0108478	0.0112366	0.010165	0.0117278	0.0128596	0.0124384	0.0123608	0.0115833	0.011652	0.0124803	0.0112472	0.0112069	0.0110435	0.0110871	0.0118756	0.0100279	0.0105979	0.0122698	0.0120758
nonIEA	790	1107	0.0033833	0.00359711	0.0034606	0.00351289	0.00299546	0.00398119	0.00340012	0.0034053	0.00315301	0.00382972	0.00343011	0.00334936	0.00316649	0.00388522	0.00316454	0.00361997	0.00303666	0.00357904	0.00360323	0.00338191	0.0033405	0.00340595	0.00344787	0.00326355	0.00343816	0.00344925	0.00335722	0.00339512	0.00311559	0.00317065	0.00305881	0.00330782	0.00341933
nonIEA CC	51		0.0116941	0.0125723	0.0137348	0.013644	0.0120184	0.0137932	0.0122252	0.0119627	0.0114155	0.0134024	0.0123839	0.0119625	0.0114449	0.0134776	0.0124052	0.0130592	0.0118504	0.0126722	0.0132428	0.0121932	0.0119939	0.0120458	0.0121161	0.0118797	0.0124663	0.0123915	0.0119815	0.0121008	0.0114194	0.0125506	0.0119366	0.0118996	0.0123621
nonIEA BP	641		0.00329855	0.00354626	0.00387416	0.00384855	0.00339001	0.00389064	0.00344834	0.0033743	0.00321998	0.00378041	0.00349311	0.00337424	0.00322826	0.00380161	0.00349912	0.00368361	0.00334263	0.00357443	0.0037354	0.00343932	0.00338312	0.00339774	0.00341758	0.0033509	0.00351635	0.00349525	0.00337961	0.00341328	0.00322107	0.00354014	0.00336694	0.00335652	0.00348697
nonIEA MF	98		0.00843606	0.00906956	0.00990818	0.00984268	0.00866996	0.00995031	0.00881915	0.00862978	0.0082351	0.00966841	0.00893364	0.00862964	0.00825629	0.00972262	0.00894901	0.00942085	0.00854879	0.00914162	0.0095533	0.00879607	0.00865234	0.00868974	0.00874046	0.00856992	0.00899307	0.00893912	0.00864337	0.00872946	0.00823788	0.00905393	0.00861096	0.0085843	0.00891795
TAS	381	967	0.00423921	0.00446177	0.00574892	0.00492205	0.00427903	0.00485403	0.00472047	0.00417245	0.00421088	0.00441215	0.00462752	0.00436445	0.00415207	0.00435075	0.00440896	0.00432065	0.00425844	0.00419199	0.00463029	0.00477441	0.00488406	0.00419293	0.00430831	0.00422168	0.00462795	0.00443079	0.00429885	0.0042494	0.00430943	0.00421977	0.00442967	0.00425281	0.00419448
TAS CC	28		0.0153637	0.0163944	0.0121826	0.0152084	0.0147166	0.0189398	0.0141278	0.0160167	0.0157389	0.0173545	0.0151771	0.0155547	0.0151674	0.0170835	0.0145132	0.0162725	0.0147494	0.0167796	0.0160138	0.0144364	0.0142446	0.0161969	0.0161213	0.0154678	0.014831	0.0145506	0.0160102	0.0160626	0.0153874	0.0145638	0.0146458	0.0158697	0.0158751
TAS BP	324		0.00451649	0.00481949	0.00358136	0.00447085	0.00432626	0.00556779	0.00415318	0.00470847	0.00462679	0.00510175	0.00446166	0.00457266	0.00445879	0.00502208	0.00426649	0.00478366	0.0043359	0.00493274	0.00470762	0.00424391	0.00418752	0.00476143	0.00473921	0.00454711	0.00435991	0.00427747	0.00470656	0.00472197	0.00452347	0.00428135	0.00430547	0.00466526	0.00466683
TAS MF	29		0.0150964	0.0161092	0.0119707	0.0149439	0.0144606	0.0186104	0.0138821	0.0157381	0.0154651	0.0170527	0.0149132	0.0152842	0.0149036	0.0167864	0.0142608	0.0159895	0.0144928	0.0164878	0.0157353	0.0141854	0.0139969	0.0159152	0.0158409	0.0151988	0.0145731	0.0142975	0.0157317	0.0157833	0.0151198	0.0143105	0.0143911	0.0155937	0.015599
CC	51	1032	0.0127367	0.0129375	0.0128424	0.0111505	0.0106667	0.0136473	0.013692	0.0131039	0.0109229	0.0141992	0.0151767	0.0131049	0.00983544	0.0138752	0.0102366	0.0145179	0.0114506	0.0134669	0.0106468	0.0129812	0.0142146	0.0137117	0.0127276	0.0106646	0.013949	0.0137276	0.0138817	0.0135816	0.00954096	0.0105826	0.0108274	0.0107531	0.0125393
BP	641	1075	0.00339474	0.0036651	0.00385162	0.00388829	0.00325642	0.0039163	0.00345793	0.00339687	0.00327394	0.00381584	0.00345321	0.00338108	0.00319483	0.00398009	0.00349668	0.00364554	0.00338784	0.00360031	0.00363651	0.00334922	0.00345325	0.00336334	0.00336195	0.00331605	0.00352641	0.00350759	0.00341137	0.00336191	0.00323228	0.00346341	0.00336483	0.00341483	0.0034146
MF	98	999	0.0123438	0.0117593	0.00998158	0.0103218	0.00894293	0.0122513	0.0111869	0.0109478	0.0107988	0.0121971	0.0100094	0.0104907	0.0109058	0.0117173	0.0102156	0.0109705	0.00920198	0.0108852	0.0119955	0.0109398	0.0119451	0.0103057	0.010804	0.0110552	0.0101739	0.0100643	0.0101019	0.0108029	0.0114059	0.00929656	0.00940726	0.0110793	0.0116278
CHEBI	132	1031	0.00710542	0.00778153	0.00696485	0.00921164	0.00731676	0.00971577	0.00758886	0.0069019	0.0069479	0.00862021	0.0070972	0.00763407	0.00716106	0.00848732	0.00726141	0.00808846	0.0076716	0.00875035	0.00785507	0.00762226	0.00724153	0.00710202	0.00695405	0.00738341	0.00732976	0.0072481	0.00715565	0.00748035	0.00725132	0.00737152	0.00737325	0.0074607	0.00760636
