# Supplementary material for: Ligand Similarity Complements Sequence, Physical Interaction, and Co-Expression for Gene Function Prediction
Source: PLoS One. 2016 Jul 28;11(7):e0160098. doi: 10.1371/journal.pone.0160098 (PMC4965129; doi:10.1371/journal.pone.0160098)
Supplement: S4 Table — (XLSX) [file pone.0160098.s007.xlsx]

## Sheet: Sheet1
network	gene1	gene2	gene_name1	gene_name2	description1	description2	rank_fraction	semantic_similarity
blastP	10038	10039	PARP2	PARP3	poly (ADP-ribose) polymerase 2	poly (ADP-ribose) polymerase family, member 3	0.99778	1
blastP	1024	1025	CDK8	CDK9	cyclin-dependent kinase 8	cyclin-dependent kinase 9	0.991599	0.393258
blastP	11183	11184	MAP4K5	MAP4K1	mitogen-activated protein kinase kinase kinase kinase 5	mitogen-activated protein kinase kinase kinase kinase 1	0.999762	0.910256
blastP	1232	1233	CCR3	CCR4	chemokine (C-C motif) receptor 3	chemokine (C-C motif) receptor 4	0.999098	0.588235
blastP	1374	1376	CPT1A	CPT2	carnitine palmitoyltransferase 1A (liver)	carnitine palmitoyltransferase 2	0.997045	0.629032
blastP	1513	1514	CTSK	CTSL	cathepsin K	cathepsin L	0.999481	0.444444
blastP	151	152	ADRA2B	ADRA2C	adrenoceptor alpha 2B	adrenoceptor alpha 2C	0.998864	0.826087
blastP	1513	1520	CTSK	CTSS	cathepsin K	cathepsin S	0.999663	0.516129
blastP	1514	1520	CTSL	CTSS	cathepsin L	cathepsin S	0.999437	0.763158
blastP	153	155	ADRB1	ADRB3	adrenoceptor beta 1	adrenoceptor beta 3	0.999465	0.506494
blastP	154	155	ADRB2	ADRB3	adrenoceptor beta 2, surface	adrenoceptor beta 3	0.999362	0.59292
blastP	1544	1557	CYP1A2	CYP2C19	cytochrome P450, family 1, subfamily A, polypeptide 2	cytochrome P450, family 2, subfamily C, polypeptide 19	0.995911	0.575758
blastP	1545	1557	CYP1B1	CYP2C19	cytochrome P450, family 1, subfamily B, polypeptide 1	cytochrome P450, family 2, subfamily C, polypeptide 19	0.997978	0.423077
blastP	1544	1559	CYP1A2	CYP2C9	cytochrome P450, family 1, subfamily A, polypeptide 2	cytochrome P450, family 2, subfamily C, polypeptide 9	0.997057	0.657143
blastP	1557	1565	CYP2C19	CYP2D6	cytochrome P450, family 2, subfamily C, polypeptide 19	cytochrome P450, family 2, subfamily D, polypeptide 6	0.999381	0.566667
blastP	1559	1565	CYP2C9	CYP2D6	cytochrome P450, family 2, subfamily C, polypeptide 9	cytochrome P450, family 2, subfamily D, polypeptide 6	0.999346	0.558824
blastP	1544	1573	CYP1A2	CYP2J2	cytochrome P450, family 1, subfamily A, polypeptide 2	cytochrome P450, family 2, subfamily J, polypeptide 2	0.998017	0.425
blastP	1557	1573	CYP2C19	CYP2J2	cytochrome P450, family 2, subfamily C, polypeptide 19	cytochrome P450, family 2, subfamily J, polypeptide 2	0.9996	0.387097
blastP	1559	1573	CYP2C9	CYP2J2	cytochrome P450, family 2, subfamily C, polypeptide 9	cytochrome P450, family 2, subfamily J, polypeptide 2	0.999576	0.484848
blastP	1813	1814	DRD2	DRD3	dopamine receptor D2	dopamine receptor D3	0.999756	0.477032
blastP	1812	1816	DRD1	DRD5	dopamine receptor D1	dopamine receptor D5	0.999911	0.474026
blastP	2101	2103	ESRRA	ESRRB	estrogen-related receptor alpha	estrogen-related receptor beta	0.999853	0.612245
blastP	2101	2104	ESRRA	ESRRG	estrogen-related receptor alpha	estrogen-related receptor gamma	0.999883	0.612903
blastP	2155	2159	F7	F10	coagulation factor VII (serum prothrombin conversion accelerator)	coagulation factor X	0.999525	0.596774
blastP	2160	2161	F11	F12	coagulation factor XI	coagulation factor XII (Hageman factor)	0.990667	0.7
blastP	10000	22983	AKT3	MAST1	v-akt murine thymoma viral oncogene homolog 3	microtubule associated serine/threonine kinase 1	0.997477	0.733333
blastP	10000	23012	AKT3	STK38L	v-akt murine thymoma viral oncogene homolog 3	serine/threonine kinase 38 like	0.995755	0.709677
blastP	22983	23012	MAST1	STK38L	microtubule associated serine/threonine kinase 1	serine/threonine kinase 38 like	0.997088	0.9
blastP	11183	23043	MAP4K5	TNIK	mitogen-activated protein kinase kinase kinase kinase 5	TRAF2 and NCK interacting kinase	0.99848	0.606383
blastP	11184	23043	MAP4K1	TNIK	mitogen-activated protein kinase kinase kinase kinase 1	TRAF2 and NCK interacting kinase	0.997899	0.564356
blastP	1436	2322	CSF1R	FLT3	colony stimulating factor 1 receptor	fms-related tyrosine kinase 3	0.999767	0.409357
blastP	10000	23235	AKT3	SIK2	v-akt murine thymoma viral oncogene homolog 3	salt-inducible kinase 2	0.990484	0.71875
blastP	167359	23235	NIM1	SIK2	Serine/threonine-protein kinase NIM1	salt-inducible kinase 2	0.998635	0.806452
blastP	2011	23235	MARK2	SIK2	MAP/microtubule affinity-regulating kinase 2	salt-inducible kinase 2	0.999554	0.459016
blastP	167359	23387	NIM1	SIK3	Serine/threonine-protein kinase NIM1	SIK family kinase 3	0.998558	1
blastP	23235	23387	SIK2	SIK3	salt-inducible kinase 2	SIK family kinase 3	0.999795	0.806452
blastP	1903	23566	S1PR3	LPAR3	sphingosine-1-phosphate receptor 3	lysophosphatidic acid receptor 3	0.996294	0.75
blastP	1612	23604	DAPK1	DAPK2	death-associated protein kinase 1	death-associated protein kinase 2	0.999936	0.583333
blastP	23235	23604	SIK2	DAPK2	salt-inducible kinase 2	death-associated protein kinase 2	0.992557	0.520833
blastP	2554	2557	GABRA1	GABRA4	gamma-aminobutyric acid (GABA) A receptor, alpha 1	gamma-aminobutyric acid (GABA) A receptor, alpha 4	0.999931	0.8
blastP	2555	2557	GABRA2	GABRA4	gamma-aminobutyric acid (GABA) A receptor, alpha 2	gamma-aminobutyric acid (GABA) A receptor, alpha 4	0.999901	0.393939
blastP	2556	2557	GABRA3	GABRA4	gamma-aminobutyric acid (GABA) A receptor, alpha 3	gamma-aminobutyric acid (GABA) A receptor, alpha 4	0.999958	1
blastP	2557	2558	GABRA4	GABRA5	gamma-aminobutyric acid (GABA) A receptor, alpha 4	gamma-aminobutyric acid (GABA) A receptor, alpha 5	0.999908	0.642857
blastP	2554	2559	GABRA1	GABRA6	gamma-aminobutyric acid (GABA) A receptor, alpha 1	gamma-aminobutyric acid (GABA) A receptor, alpha 6	0.999962	0.8
blastP	2555	2559	GABRA2	GABRA6	gamma-aminobutyric acid (GABA) A receptor, alpha 2	gamma-aminobutyric acid (GABA) A receptor, alpha 6	0.999947	0.393939
blastP	2556	2559	GABRA3	GABRA6	gamma-aminobutyric acid (GABA) A receptor, alpha 3	gamma-aminobutyric acid (GABA) A receptor, alpha 6	0.999991	1
blastP	2558	2559	GABRA5	GABRA6	gamma-aminobutyric acid (GABA) A receptor, alpha 5	gamma-aminobutyric acid (GABA) A receptor, alpha 6	0.999987	0.642857
blastP	11329	26524	STK38	LATS2	serine/threonine kinase 38	large tumor suppressor kinase 2	0.999654	0.549451
blastP	2242	27	FES	ABL2	feline sarcoma oncogene	c-abl oncogene 2, non-receptor tyrosine kinase	0.998291	0.433071
blastP	10000	27148	AKT3	STK36	v-akt murine thymoma viral oncogene homolog 3	serine/threonine kinase 36	0.992064	0.44
blastP	2696	2740	GIPR	GLP1R	gastric inhibitory polypeptide receptor	glucagon-like peptide 1 receptor	0.999548	0.535211
blastP	2890	2901	GRIA1	GRIK5	glutamate receptor, ionotropic, AMPA 1	glutamate receptor, ionotropic, kainate 5	0.999948	0.45283
blastP	2891	2901	GRIA2	GRIK5	glutamate receptor, ionotropic, AMPA 2	glutamate receptor, ionotropic, kainate 5	0.999933	0.648649
blastP	2892	2901	GRIA3	GRIK5	glutamate receptor, ionotropic, AMPA 3	glutamate receptor, ionotropic, kainate 5	0.999984	0.648649
blastP	2893	2901	GRIA4	GRIK5	glutamate receptor, ionotropic, AMPA 4	glutamate receptor, ionotropic, kainate 5	0.999916	0.648649
blastP	3356	3358	HTR2A	HTR2C	5-hydroxytryptamine (serotonin) receptor 2A, G protein-coupled	5-hydroxytryptamine (serotonin) receptor 2C, G protein-coupled	0.999773	0.708333
blastP	3354	3362	HTR1E	HTR6	5-hydroxytryptamine (serotonin) receptor 1E, G protein-coupled	5-hydroxytryptamine (serotonin) receptor 6, G protein-coupled	0.990054	0.785714
blastP	3352	3363	HTR1D	HTR7	5-hydroxytryptamine (serotonin) receptor 1D, G protein-coupled	5-hydroxytryptamine (serotonin) receptor 7, adenylate cyclase-coupled	0.997155	0.5
blastP	3577	3579	CXCR1	CXCR2	chemokine (C-X-C motif) receptor 1	chemokine (C-X-C motif) receptor 2	0.999981	0.723404
blastP	10021	3757	HCN4	KCNH2	hyperpolarization activated cyclic nucleotide-gated potassium channel 4	potassium voltage-gated channel, subfamily H (eag-related), member 2	0.994338	0.468085
blastP	348980	3757	HCN1	KCNH2	hyperpolarization activated cyclic nucleotide-gated potassium channel 1	potassium voltage-gated channel, subfamily H (eag-related), member 2	0.992952	0.553191
blastP	2322	3815	FLT3	KIT	fms-related tyrosine kinase 3	v-kit Hardy-Zuckerman 4 feline sarcoma viral oncogene homolog	0.999758	0.406542
blastP	10000	4139	AKT3	MARK1	v-akt murine thymoma viral oncogene homolog 3	MAP/microtubule affinity-regulating kinase 1	0.990875	0.478261
blastP	167359	4139	NIM1	MARK1	Serine/threonine-protein kinase NIM1	MAP/microtubule affinity-regulating kinase 1	0.998513	0.568182
blastP	23235	4139	SIK2	MARK1	salt-inducible kinase 2	MAP/microtubule affinity-regulating kinase 1	0.999462	0.5625
blastP	23387	4139	SIK3	MARK1	SIK family kinase 3	MAP/microtubule affinity-regulating kinase 1	0.999583	0.568182
blastP	4159	4160	MC3R	MC4R	melanocortin 3 receptor	melanocortin 4 receptor	0.999722	0.795455
blastP	4159	4161	MC3R	MC5R	melanocortin 3 receptor	melanocortin 5 receptor	0.999753	0.694444
blastP	4160	4161	MC4R	MC5R	melanocortin 4 receptor	melanocortin 5 receptor	0.99975	0.581395
blastP	11183	4215	MAP4K5	MAP3K3	mitogen-activated protein kinase kinase kinase kinase 5	mitogen-activated protein kinase kinase kinase 3	0.990484	0.493333
blastP	10746	4216	MAP3K2	MAP3K4	mitogen-activated protein kinase kinase kinase 2	mitogen-activated protein kinase kinase kinase 4	0.994645	0.716216
blastP	4215	4216	MAP3K3	MAP3K4	mitogen-activated protein kinase kinase kinase 3	mitogen-activated protein kinase kinase kinase 4	0.995802	0.666667
blastP	2104	4306	ESRRG	NR3C2	estrogen-related receptor gamma	nuclear receptor subfamily 3, group C, member 2	0.990678	0.526316
blastP	2908	4306	NR3C1	NR3C2	nuclear receptor subfamily 3, group C, member 1 (glucocorticoid receptor)	nuclear receptor subfamily 3, group C, member 2	0.999825	0.769231
blastP	4314	4316	MMP3	MMP7	matrix metallopeptidase 3 (stromelysin 1, progelatinase)	matrix metallopeptidase 7 (matrilysin, uterine)	0.998598	1
blastP	4313	4317	MMP2	MMP8	matrix metallopeptidase 2 (gelatinase A, 72kDa gelatinase, 72kDa type IV collagenase)	matrix metallopeptidase 8 (neutrophil collagenase)	0.996983	0.705882
blastP	4316	4319	MMP7	MMP10	matrix metallopeptidase 7 (matrilysin, uterine)	matrix metallopeptidase 10 (stromelysin 2)	0.998558	1
blastP	4314	4322	MMP3	MMP13	matrix metallopeptidase 3 (stromelysin 1, progelatinase)	matrix metallopeptidase 13 (collagenase 3)	0.999848	1
blastP	4316	4322	MMP7	MMP13	matrix metallopeptidase 7 (matrilysin, uterine)	matrix metallopeptidase 13 (collagenase 3)	0.998543	1
blastP	4319	4322	MMP10	MMP13	matrix metallopeptidase 10 (stromelysin 2)	matrix metallopeptidase 13 (collagenase 3)	0.999817	1
blastP	238	4486	ALK	MST1R	anaplastic lymphoma receptor tyrosine kinase	macrophage stimulating 1 receptor (c-met-related tyrosine kinase)	0.99297	0.511628
blastP	2831	4986	NPBWR1	OPRK1	neuropeptides B/W receptor 1	opioid receptor, kappa 1	0.996646	0.5
blastP	4215	5063	MAP3K3	PAK3	mitogen-activated protein kinase kinase kinase 3	p21 protein (Cdc42/Rac)-activated kinase 3	0.99142	0.474359
blastP	4216	5063	MAP3K4	PAK3	mitogen-activated protein kinase kinase kinase 4	p21 protein (Cdc42/Rac)-activated kinase 3	0.990894	0.488372
blastP	51265	5128	CDKL3	CDK17	cyclin-dependent kinase-like 3	cyclin-dependent kinase 17	0.994717	0.666667
blastP	22858	5129	ICK	CDK18	intestinal cell (MAK-like) kinase	cyclin-dependent kinase 18	0.997004	0.758621
blastP	4117	5129	MAK	CDK18	male germ cell-associated kinase	cyclin-dependent kinase 18	0.996723	0.388889
blastP	2321	5159	FLT1	PDGFRB	fms-related tyrosine kinase 1	platelet-derived growth factor receptor, beta polypeptide	0.999146	0.455399
blastP	27347	51765	STK39	MST4	serine threonine kinase 39	Serine/threonine-protein kinase MST4	0.997903	0.525
blastP	4293	51776	MAP3K9	MLTK	mitogen-activated protein kinase kinase kinase 9	Mitogen-activated protein kinase kinase kinase MLT	0.997663	0.737864
blastP	4294	51776	MAP3K10	MLTK	mitogen-activated protein kinase kinase kinase 10	Mitogen-activated protein kinase kinase kinase MLT	0.997638	0.51145
blastP	4296	51776	MAP3K11	MLTK	mitogen-activated protein kinase kinase kinase 11	Mitogen-activated protein kinase kinase kinase MLT	0.997402	0.520661
blastP	2908	5241	NR3C1	PGR	nuclear receptor subfamily 3, group C, member 1 (glucocorticoid receptor)	progesterone receptor	0.999786	0.555556
blastP	4306	5241	NR3C2	PGR	nuclear receptor subfamily 3, group C, member 2	progesterone receptor	0.999772	0.666667
blastP	23387	5261	SIK3	PHKG2	SIK family kinase 3	phosphorylase kinase, gamma 2 (testis)	0.991748	0.372881
blastP	2872	5261	MKNK2	PHKG2	MAP kinase interacting serine/threonine kinase 2	phosphorylase kinase, gamma 2 (testis)	0.992637	0.360656
blastP	5291	5294	PIK3CB	PIK3CG	phosphatidylinositol-4,5-bisphosphate 3-kinase, catalytic subunit beta	phosphatidylinositol-4,5-bisphosphate 3-kinase, catalytic subunit gamma	0.999869	0.461538
blastP	2161	5327	F12	PLAT	coagulation factor XII (Hageman factor)	plasminogen activator, tissue	0.998585	0.510638
blastP	2161	5328	F12	PLAU	coagulation factor XII (Hageman factor)	plasminogen activator, urokinase	0.998323	0.444444
blastP	5327	5328	PLAT	PLAU	plasminogen activator, tissue	plasminogen activator, urokinase	0.99905	0.5
blastP	5337	5338	PLD1	PLD2	phospholipase D1, phosphatidylcholine-specific	phospholipase D2	0.999997	0.724138
blastP	27347	53904	STK39	MYO3A	serine threonine kinase 39	myosin IIIA	0.995135	0.431818
blastP	51765	53904	MST4	MYO3A	Serine/threonine-protein kinase MST4	myosin IIIA	0.998019	0.358491
blastP	167359	54861	NIM1	SNRK	Serine/threonine-protein kinase NIM1	SNF related kinase	0.997516	0.862069
blastP	23235	54861	SIK2	SNRK	salt-inducible kinase 2	SNF related kinase	0.998646	0.714286
blastP	23387	54861	SIK3	SNRK	SIK family kinase 3	SNF related kinase	0.998577	0.862069
blastP	4139	54861	MARK1	SNRK	MAP/microtubule affinity-regulating kinase 1	SNF related kinase	0.998655	0.520833
blastP	5261	54861	PHKG2	SNRK	phosphorylase kinase, gamma 2 (testis)	SNF related kinase	0.990717	0.349206
blastP	10000	55561	AKT3	CDC42BPG	v-akt murine thymoma viral oncogene homolog 3	CDC42 binding protein kinase gamma (DMPK-like)	0.993431	0.611111
blastP	22983	55561	MAST1	CDC42BPG	microtubule associated serine/threonine kinase 1	CDC42 binding protein kinase gamma (DMPK-like)	0.996664	0.722222
blastP	23012	55561	STK38L	CDC42BPG	serine/threonine kinase 38 like	CDC42 binding protein kinase gamma (DMPK-like)	0.998979	0.657895
blastP	225689	5597	MAPK15	MAPK6	mitogen-activated protein kinase 15	mitogen-activated protein kinase 6	0.996776	0.647059
blastP	5128	5597	CDK17	MAPK6	cyclin-dependent kinase 17	mitogen-activated protein kinase 6	0.990235	0.545455
blastP	1432	5602	MAPK14	MAPK10	mitogen-activated protein kinase 14	mitogen-activated protein kinase 10	0.999428	0.523179
blastP	5600	5602	MAPK11	MAPK10	mitogen-activated protein kinase 11	mitogen-activated protein kinase 10	0.99949	0.831579
blastP	5606	5609	MAP2K3	MAP2K7	mitogen-activated protein kinase kinase 3	mitogen-activated protein kinase kinase 7	0.998844	0.742268
blastP	5608	5609	MAP2K6	MAP2K7	mitogen-activated protein kinase kinase 6	mitogen-activated protein kinase kinase 7	0.99899	0.71028
blastP	1215	5644	CMA1	PRSS1	chymase 1, mast cell	protease, serine, 1 (trypsin 1)	0.990326	0.625
blastP	3816	5644	KLK1	PRSS1	kallikrein 1	protease, serine, 1 (trypsin 1)	0.997759	0.6
blastP	5693	5696	PSMB5	PSMB8	proteasome (prosome, macropain) subunit, beta type, 5	proteasome (prosome, macropain) subunit, beta type, 8	0.999357	0.903509
blastP	1198	57396	CLK3	CLK4	CDC-like kinase 3	CDC-like kinase 4	0.9999	0.666667
blastP	10000	57787	AKT3	MARK4	v-akt murine thymoma viral oncogene homolog 3	MAP/microtubule affinity-regulating kinase 4	0.992207	0.511628
blastP	167359	57787	NIM1	MARK4	Serine/threonine-protein kinase NIM1	MAP/microtubule affinity-regulating kinase 4	0.998491	0.5
blastP	23387	57787	SIK3	MARK4	SIK family kinase 3	MAP/microtubule affinity-regulating kinase 4	0.999651	0.5
blastP	5787	5792	PTPRB	PTPRF	protein tyrosine phosphatase, receptor type, B	protein tyrosine phosphatase, receptor type, F	0.997276	0.857143
blastP	5787	5793	PTPRB	PTPRG	protein tyrosine phosphatase, receptor type, B	protein tyrosine phosphatase, receptor type, G	0.997434	0.75
blastP	5792	5793	PTPRF	PTPRG	protein tyrosine phosphatase, receptor type, F	protein tyrosine phosphatase, receptor type, G	0.99974	0.875
blastP	11184	5871	MAP4K1	MAP4K2	mitogen-activated protein kinase kinase kinase kinase 1	mitogen-activated protein kinase kinase kinase kinase 2	0.999622	0.78022
blastP	23043	5871	TNIK	MAP4K2	TRAF2 and NCK interacting kinase	mitogen-activated protein kinase kinase kinase kinase 2	0.998163	0.53271
blastP	4790	5970	NFKB1	RELA	nuclear factor of kappa light polypeptide gene enhancer in B-cells 1	v-rel avian reticuloendotheliosis viral oncogene homolog A	0.997937	0.480447
blastP	1233	623	CCR4	BDKRB1	chemokine (C-C motif) receptor 4	bradykinin receptor B1	0.991834	0.5
blastP	2103	6256	ESRRB	RXRA	estrogen-related receptor beta	retinoid X receptor, alpha	0.997042	0.413043
blastP	2103	6257	ESRRB	RXRB	estrogen-related receptor beta	retinoid X receptor, beta	0.996713	0.458333
blastP	2104	6258	ESRRG	RXRG	estrogen-related receptor gamma	retinoid X receptor, gamma	0.99767	0.526316
blastP	5915	6258	RARB	RXRG	retinoic acid receptor, beta	retinoid X receptor, gamma	0.99783	0.666667
blastP	10392	64127	NOD1	NOD2	nucleotide-binding oligomerization domain containing 1	nucleotide-binding oligomerization domain containing 2	0.999751	0.485849
blastP	6505	6506	SLC1A1	SLC1A2	solute carrier family 1 (neuronal/epithelial high affinity glutamate transporter, system Xag), member 1	solute carrier family 1 (glial high affinity glutamate transporter), member 2	0.999917	1
blastP	6505	6507	SLC1A1	SLC1A3	solute carrier family 1 (neuronal/epithelial high affinity glutamate transporter, system Xag), member 1	solute carrier family 1 (glial high affinity glutamate transporter), member 3	0.99998	0.928571
blastP	6506	6507	SLC1A2	SLC1A3	solute carrier family 1 (glial high affinity glutamate transporter), member 2	solute carrier family 1 (glial high affinity glutamate transporter), member 3	0.999939	0.928571
blastP	6530	6536	SLC6A2	SLC6A9	solute carrier family 6 (neurotransmitter transporter), member 2	solute carrier family 6 (neurotransmitter transporter, glycine), member 9	0.999803	0.555556
blastP	4140	65975	MARK3	STK33	MAP/microtubule affinity-regulating kinase 3	serine/threonine kinase 33	0.990183	0.555556
blastP	26576	6732	SRPK3	SRPK1	SRSF protein kinase 3	SRSF protein kinase 1	0.999687	0.318841
blastP	11183	6788	MAP4K5	STK3	mitogen-activated protein kinase kinase kinase kinase 5	serine/threonine kinase 3	0.998327	0.46
blastP	640	7006	BLK	TEC	B lymphoid tyrosine kinase	tec protein tyrosine kinase	0.999268	0.452381
blastP	5915	7068	RARB	THRB	retinoic acid receptor, beta	thyroid hormone receptor, beta	0.99805	0.5
blastP	715	716	C1R	C1S	complement component 1, r subcomponent	complement component 1, s subcomponent	0.999841	0.961538
blastP	5644	7177	PRSS1	TPSAB1	protease, serine, 1 (trypsin 1)	tryptase alpha/beta 1	0.991684	0.714286
blastP	11238	759	CA5B	CA1	carbonic anhydrase VB, mitochondrial	carbonic anhydrase I	0.998816	0.555556
blastP	23632	759	CA14	CA1	carbonic anhydrase XIV	carbonic anhydrase I	0.990373	0.833333
blastP	11238	761	CA5B	CA3	carbonic anhydrase VB, mitochondrial	carbonic anhydrase III, muscle specific	0.998461	0.625
blastP	23632	761	CA14	CA3	carbonic anhydrase XIV	carbonic anhydrase III, muscle specific	0.99057	1
blastP	759	761	CA1	CA3	carbonic anhydrase I	carbonic anhydrase III, muscle specific	0.999332	0.833333
blastP	11238	763	CA5B	CA5A	carbonic anhydrase VB, mitochondrial	carbonic anhydrase VA, mitochondrial	0.999745	1
blastP	23632	763	CA14	CA5A	carbonic anhydrase XIV	carbonic anhydrase VA, mitochondrial	0.990292	0.625
blastP	759	763	CA1	CA5A	carbonic anhydrase I	carbonic anhydrase VA, mitochondrial	0.998692	0.555556
blastP	761	763	CA3	CA5A	carbonic anhydrase III, muscle specific	carbonic anhydrase VA, mitochondrial	0.998167	0.625
blastP	23632	771	CA14	CA12	carbonic anhydrase XIV	carbonic anhydrase XII	0.998909	1
blastP	759	771	CA1	CA12	carbonic anhydrase I	carbonic anhydrase XII	0.993067	0.833333
blastP	761	771	CA3	CA12	carbonic anhydrase III, muscle specific	carbonic anhydrase XII	0.991451	1
blastP	2050	780	EPHB4	DDR1	EPH receptor B4	discoidin domain receptor tyrosine kinase 1	0.993153	0.470588
blastP	4752	79858	NEK3	NEK11	NIMA-related kinase 3	NIMA-related kinase 11	0.997509	0.615385
blastP	10000	81788	AKT3	NUAK2	v-akt murine thymoma viral oncogene homolog 3	NUAK family, SNF1-like kinase, 2	0.993536	0.488889
blastP	167359	81788	NIM1	NUAK2	Serine/threonine-protein kinase NIM1	NUAK family, SNF1-like kinase, 2	0.99619	0.581395
blastP	23235	81788	SIK2	NUAK2	salt-inducible kinase 2	NUAK family, SNF1-like kinase, 2	0.997997	0.510204
blastP	23387	81788	SIK3	NUAK2	SIK family kinase 3	NUAK family, SNF1-like kinase, 2	0.998209	0.581395
blastP	54861	81788	SNRK	NUAK2	SNF related kinase	NUAK family, SNF1-like kinase, 2	0.995254	0.531915
blastP	79071	83401	ELOVL6	ELOVL3	ELOVL fatty acid elongase 6	ELOVL fatty acid elongase 3	0.99863	0.948718
blastP	167359	83942	NIM1	TSSK1B	Serine/threonine-protein kinase NIM1	testis-specific serine kinase 1B	0.992394	0.568182
blastP	23235	83942	SIK2	TSSK1B	salt-inducible kinase 2	testis-specific serine kinase 1B	0.996664	0.5
blastP	23387	83942	SIK3	TSSK1B	SIK family kinase 3	testis-specific serine kinase 1B	0.996684	0.568182
blastP	4139	83942	MARK1	TSSK1B	MAP/microtubule affinity-regulating kinase 1	testis-specific serine kinase 1B	0.995911	0.396825
blastP	54861	83942	SNRK	TSSK1B	SNF related kinase	testis-specific serine kinase 1B	0.9943	0.520833
blastP	81788	83942	NUAK2	TSSK1B	NUAK family, SNF1-like kinase, 2	testis-specific serine kinase 1B	0.994482	0.403226
blastP	836	840	CASP3	CASP7	caspase 3, apoptosis-related cysteine peptidase	caspase 7, apoptosis-related cysteine peptidase	0.999151	0.508475
blastP	6646	8435	SOAT1	SOAT2	sterol O-acyltransferase 1	sterol O-acyltransferase 2	0.999968	0.846154
blastP	10000	8476	AKT3	CDC42BPA	v-akt murine thymoma viral oncogene homolog 3	CDC42 binding protein kinase alpha (DMPK-like)	0.996051	0.5
blastP	22983	8476	MAST1	CDC42BPA	microtubule associated serine/threonine kinase 1	CDC42 binding protein kinase alpha (DMPK-like)	0.994934	0.590909
blastP	23012	8476	STK38L	CDC42BPA	serine/threonine kinase 38 like	CDC42 binding protein kinase alpha (DMPK-like)	0.999101	0.577778
blastP	27347	8491	STK39	MAP4K3	serine threonine kinase 39	mitogen-activated protein kinase kinase kinase kinase 3	0.995247	0.666667
blastP	51765	8491	MST4	MAP4K3	Serine/threonine-protein kinase MST4	mitogen-activated protein kinase kinase kinase kinase 3	0.998483	0.488372
blastP	53904	8491	MYO3A	MAP4K3	myosin IIIA	mitogen-activated protein kinase kinase kinase kinase 3	0.997737	0.404255
blastP	1902	8698	LPAR1	S1PR4	lysophosphatidic acid receptor 1	sphingosine-1-phosphate receptor 4	0.990056	0.68
blastP	1903	8698	S1PR3	S1PR4	sphingosine-1-phosphate receptor 3	sphingosine-1-phosphate receptor 4	0.998039	0.631579
blastP	1198	8899	CLK3	RP11-78H18.2	CDC-like kinase 3		0.991707	0.315789
blastP	776	8911	CACNA1D	CACNA1I	calcium channel, voltage-dependent, L type, alpha 1D subunit	calcium channel, voltage-dependent, T type, alpha 1I subunit	0.998447	0.469027
blastP	779	8911	CACNA1S	CACNA1I	calcium channel, voltage-dependent, L type, alpha 1S subunit	calcium channel, voltage-dependent, T type, alpha 1I subunit	0.998485	0.868852
blastP	776	8912	CACNA1D	CACNA1H	calcium channel, voltage-dependent, L type, alpha 1D subunit	calcium channel, voltage-dependent, T type, alpha 1H subunit	0.998449	0.422078
blastP	779	8912	CACNA1S	CACNA1H	calcium channel, voltage-dependent, L type, alpha 1S subunit	calcium channel, voltage-dependent, T type, alpha 1H subunit	0.998178	0.439655
blastP	775	8913	CACNA1C	CACNA1G	calcium channel, voltage-dependent, L type, alpha 1C subunit	calcium channel, voltage-dependent, T type, alpha 1G subunit	0.998008	0.426357
blastP	776	8913	CACNA1D	CACNA1G	calcium channel, voltage-dependent, L type, alpha 1D subunit	calcium channel, voltage-dependent, T type, alpha 1G subunit	0.998419	0.522124
blastP	779	8913	CACNA1S	CACNA1G	calcium channel, voltage-dependent, L type, alpha 1S subunit	calcium channel, voltage-dependent, T type, alpha 1G subunit	0.998257	0.690141
blastP	657	90	BMPR1A	ACVR1	bone morphogenetic protein receptor, type IA	activin A receptor, type I	0.999833	0.511765
blastP	10746	9064	MAP3K2	MAP3K6	mitogen-activated protein kinase kinase kinase 2	mitogen-activated protein kinase kinase kinase 6	0.991451	0.583333
blastP	4216	9064	MAP3K4	MAP3K6	mitogen-activated protein kinase kinase kinase 4	mitogen-activated protein kinase kinase kinase 6	0.991246	0.683544
blastP	11329	9113	STK38	LATS1	serine/threonine kinase 38	large tumor suppressor kinase 1	0.999614	0.433071
blastP	6530	9152	SLC6A2	SLC6A5	solute carrier family 6 (neurotransmitter transporter), member 2	solute carrier family 6 (neurotransmitter transporter), member 5	0.999955	0.740741
blastP	6531	9152	SLC6A3	SLC6A5	solute carrier family 6 (neurotransmitter transporter), member 3	solute carrier family 6 (neurotransmitter transporter), member 5	0.999945	0.382353
blastP	1902	9170	LPAR1	LPAR2	lysophosphatidic acid receptor 1	lysophosphatidic acid receptor 2	0.999614	0.816327
blastP	1903	9170	S1PR3	LPAR2	sphingosine-1-phosphate receptor 3	lysophosphatidic acid receptor 2	0.99503	0.55814
blastP	8698	9170	S1PR4	LPAR2	sphingosine-1-phosphate receptor 4	lysophosphatidic acid receptor 2	0.990548	0.833333
blastP	4293	9175	MAP3K9	MAP3K13	mitogen-activated protein kinase kinase kinase 9	mitogen-activated protein kinase kinase kinase 13	0.997946	0.528736
blastP	4296	9175	MAP3K11	MAP3K13	mitogen-activated protein kinase kinase kinase 11	mitogen-activated protein kinase kinase kinase 13	0.998107	0.533333
blastP	6795	9212	AURKC	AURKB	aurora kinase C	aurora kinase B	0.99992	0.550459
blastP	1612	9262	DAPK1	STK17B	death-associated protein kinase 1	serine/threonine kinase 17b	0.998554	0.458333
blastP	23604	9262	DAPK2	STK17B	death-associated protein kinase 2	serine/threonine kinase 17b	0.998704	0.785714
blastP	1612	9263	DAPK1	STK17A	death-associated protein kinase 1	serine/threonine kinase 17a	0.99839	0.438356
blastP	23387	9263	SIK3	STK17A	SIK family kinase 3	serine/threonine kinase 17a	0.990164	0.611111
blastP	23604	9263	DAPK2	STK17A	death-associated protein kinase 2	serine/threonine kinase 17a	0.998688	0.744186
blastP	81788	9263	NUAK2	STK17A	NUAK family, SNF1-like kinase, 2	serine/threonine kinase 17a	0.991028	0.490196
blastP	9262	9263	STK17B	STK17A	serine/threonine kinase 17b	serine/threonine kinase 17a	0.999731	0.941176
blastP	27347	9448	STK39	MAP4K4	serine threonine kinase 39	mitogen-activated protein kinase kinase kinase kinase 4	0.991666	0.628571
blastP	53904	9448	MYO3A	MAP4K4	myosin IIIA	mitogen-activated protein kinase kinase kinase kinase 4	0.998709	0.387755
blastP	57551	9448	TAOK1	MAP4K4	TAO kinase 1	mitogen-activated protein kinase kinase kinase kinase 4	0.995122	0.453125
blastP	8491	9448	MAP4K3	MAP4K4	mitogen-activated protein kinase kinase kinase kinase 3	mitogen-activated protein kinase kinase kinase kinase 4	0.998021	0.666667
blastP	10000	9578	AKT3	CDC42BPB	v-akt murine thymoma viral oncogene homolog 3	CDC42 binding protein kinase beta (DMPK-like)	0.995755	0.5
blastP	22983	9578	MAST1	CDC42BPB	microtubule associated serine/threonine kinase 1	CDC42 binding protein kinase beta (DMPK-like)	0.99531	0.590909
blastP	23012	9578	STK38L	CDC42BPB	serine/threonine kinase 38 like	CDC42 binding protein kinase beta (DMPK-like)	0.999096	0.577778
blastP	65975	9706	STK33	ULK2	serine/threonine kinase 33	unc-51 like autophagy activating kinase 2	0.992112	0.5
blastP	5594	983	MAPK1	CDK1	mitogen-activated protein kinase 1	cyclin-dependent kinase 1	0.995786	0.494253
blastP	22858	984	ICK	CDK11B	intestinal cell (MAK-like) kinase	cyclin-dependent kinase 11B	0.994209	0.488889
blastP	5129	984	CDK18	CDK11B	cyclin-dependent kinase 18	cyclin-dependent kinase 11B	0.997417	0.52381
blastP	51765	9943	MST4	OXSR1	Serine/threonine-protein kinase MST4	oxidative stress responsive 1	0.997852	0.631579
blastP	53904	9943	MYO3A	OXSR1	myosin IIIA	oxidative stress responsive 1	0.995282	0.422222
blastP	8491	9943	MAP4K3	OXSR1	mitogen-activated protein kinase kinase kinase kinase 3	oxidative stress responsive 1	0.996249	0.75
blastP	9448	9943	MAP4K4	OXSR1	mitogen-activated protein kinase kinase kinase kinase 4	oxidative stress responsive 1	0.993239	0.705882
blastP	993	995	CDC25A	CDC25C	cell division cycle 25A	cell division cycle 25C	0.998573	0.509091
blastP	7421	9971	VDR	NR1H4	vitamin D (1,25- dihydroxyvitamin D3) receptor	nuclear receptor subfamily 1, group H, member 4	0.994178	0.416
ExtPPI	108	111	ADCY2	ADCY5	adenylate cyclase 2 (brain)	adenylate cyclase 5	1	0.697248
ExtPPI	1786	1789	DNMT1	DNMT3B	DNA (cytosine-5-)-methyltransferase 1	DNA (cytosine-5-)-methyltransferase 3 beta	1	0.893617
ExtPPI	10606	2618	PAICS	GART	phosphoribosylaminoimidazole carboxylase, phosphoribosylaminoimidazole succinocarboxamide synthetase	phosphoribosylglycinamide formyltransferase, phosphoribosylglycinamide synthetase, phosphoribosylaminoimidazole synthetase	1	0.6
ExtPPI	2890	2891	GRIA1	GRIA2	glutamate receptor, ionotropic, AMPA 1	glutamate receptor, ionotropic, AMPA 2	1	0.666667
ExtPPI	2890	2893	GRIA1	GRIA4	glutamate receptor, ionotropic, AMPA 1	glutamate receptor, ionotropic, AMPA 4	1	0.666667
ExtPPI	2898	2901	GRIK2	GRIK5	glutamate receptor, ionotropic, kainate 2	glutamate receptor, ionotropic, kainate 5	1	0.727273
ExtPPI	1147	3551	CHUK	IKBKB	conserved helix-loop-helix ubiquitous kinase	inhibitor of kappa light polypeptide gene enhancer in B-cells, kinase beta	1	0.765306
ExtPPI	3614	3615	IMPDH1	IMPDH2	IMP (inosine 5'-monophosphate) dehydrogenase 1	IMP (inosine 5'-monophosphate) dehydrogenase 2	1	0.6
ExtPPI	3376	4141	IARS	MARS	isoleucyl-tRNA synthetase	methionyl-tRNA synthetase	1	1
ExtPPI	2908	4306	NR3C1	NR3C2	nuclear receptor subfamily 3, group C, member 1 (glucocorticoid receptor)	nuclear receptor subfamily 3, group C, member 2	1	0.769231
ExtPPI	3376	51520	IARS	LARS	isoleucyl-tRNA synthetase	leucyl-tRNA synthetase	1	1
ExtPPI	4141	51520	MARS	LARS	methionyl-tRNA synthetase	leucyl-tRNA synthetase	1	1
ExtPPI	5594	5604	MAPK1	MAP2K1	mitogen-activated protein kinase 1	mitogen-activated protein kinase kinase 1	1	0.72
ExtPPI	5594	5605	MAPK1	MAP2K2	mitogen-activated protein kinase 1	mitogen-activated protein kinase kinase 2	1	0.675799
ExtPPI	5604	5605	MAP2K1	MAP2K2	mitogen-activated protein kinase kinase 1	mitogen-activated protein kinase kinase 2	1	0.769231
ExtPPI	5689	5690	PSMB1	PSMB2	proteasome (prosome, macropain) subunit, beta type, 1	proteasome (prosome, macropain) subunit, beta type, 2	1	1
ExtPPI	5689	5693	PSMB1	PSMB5	proteasome (prosome, macropain) subunit, beta type, 1	proteasome (prosome, macropain) subunit, beta type, 5	1	1
ExtPPI	5690	5693	PSMB2	PSMB5	proteasome (prosome, macropain) subunit, beta type, 2	proteasome (prosome, macropain) subunit, beta type, 5	1	1
ExtPPI	5689	5696	PSMB1	PSMB8	proteasome (prosome, macropain) subunit, beta type, 1	proteasome (prosome, macropain) subunit, beta type, 8	1	0.903509
ExtPPI	5690	5696	PSMB2	PSMB8	proteasome (prosome, macropain) subunit, beta type, 2	proteasome (prosome, macropain) subunit, beta type, 8	1	0.903509
ExtPPI	5693	5696	PSMB5	PSMB8	proteasome (prosome, macropain) subunit, beta type, 5	proteasome (prosome, macropain) subunit, beta type, 8	1	0.903509
ExtPPI	6195	6197	RPS6KA1	RPS6KA3	ribosomal protein S6 kinase, 90kDa, polypeptide 1	ribosomal protein S6 kinase, 90kDa, polypeptide 3	1	0.902256
ExtPPI	5915	6258	RARB	RXRG	retinoic acid receptor, beta	retinoid X receptor, gamma	1	0.666667
ExtPPI	6788	6789	STK3	STK4	serine/threonine kinase 3	serine/threonine kinase 4	1	0.825581
ExtPPI	715	716	C1R	C1S	complement component 1, r subcomponent	complement component 1, s subcomponent	1	0.961538
ExtPPI	3716	7297	JAK1	TYK2	Janus kinase 1	tyrosine kinase 2	1	0.8
ExtPPI	5600	7867	MAPK11	MAPKAPK3	mitogen-activated protein kinase 11	mitogen-activated protein kinase-activated protein kinase 3	1	0.745283
SEA	10038	10039	PARP2	PARP3	poly (ADP-ribose) polymerase 2	poly (ADP-ribose) polymerase family, member 3	0.992412	1
SEA	11183	11184	MAP4K5	MAP4K1	mitogen-activated protein kinase kinase kinase kinase 5	mitogen-activated protein kinase kinase kinase kinase 1	0.990618	0.910256
SEA	1374	1376	CPT1A	CPT2	carnitine palmitoyltransferase 1A (liver)	carnitine palmitoyltransferase 2	0.998498	0.629032
SEA	1508	1520	CTSB	CTSS	cathepsin B	cathepsin S	0.999767	0.552632
SEA	1513	1520	CTSK	CTSS	cathepsin K	cathepsin S	0.996097	0.516129
SEA	1514	1520	CTSL	CTSS	cathepsin L	cathepsin S	0.997706	0.763158
SEA	1557	1559	CYP2C19	CYP2C9	cytochrome P450, family 2, subfamily C, polypeptide 19	cytochrome P450, family 2, subfamily C, polypeptide 9	0.990294	0.692308
SEA	2101	2103	ESRRA	ESRRB	estrogen-related receptor alpha	estrogen-related receptor beta	0.999937	0.612245
SEA	22983	23012	MAST1	STK38L	microtubule associated serine/threonine kinase 1	serine/threonine kinase 38 like	0.99028	0.9
SEA	23235	23387	SIK2	SIK3	salt-inducible kinase 2	SIK family kinase 3	0.995115	0.806452
SEA	1903	23566	S1PR3	LPAR3	sphingosine-1-phosphate receptor 3	lysophosphatidic acid receptor 3	0.999372	0.75
SEA	1612	23604	DAPK1	DAPK2	death-associated protein kinase 1	death-associated protein kinase 2	0.996919	0.583333
SEA	2554	2556	GABRA1	GABRA3	gamma-aminobutyric acid (GABA) A receptor, alpha 1	gamma-aminobutyric acid (GABA) A receptor, alpha 3	0.998589	0.8
SEA	2554	2557	GABRA1	GABRA4	gamma-aminobutyric acid (GABA) A receptor, alpha 1	gamma-aminobutyric acid (GABA) A receptor, alpha 4	0.997732	0.8
SEA	2556	2557	GABRA3	GABRA4	gamma-aminobutyric acid (GABA) A receptor, alpha 3	gamma-aminobutyric acid (GABA) A receptor, alpha 4	0.998486	1
SEA	2554	2559	GABRA1	GABRA6	gamma-aminobutyric acid (GABA) A receptor, alpha 1	gamma-aminobutyric acid (GABA) A receptor, alpha 6	0.998487	0.8
SEA	2556	2559	GABRA3	GABRA6	gamma-aminobutyric acid (GABA) A receptor, alpha 3	gamma-aminobutyric acid (GABA) A receptor, alpha 6	0.998866	1
SEA	2557	2559	GABRA4	GABRA6	gamma-aminobutyric acid (GABA) A receptor, alpha 4	gamma-aminobutyric acid (GABA) A receptor, alpha 6	0.998454	1
SEA	22983	26576	MAST1	SRPK3	microtubule associated serine/threonine kinase 1	SRSF protein kinase 3	0.99493	0.733333
SEA	23012	26576	STK38L	SRPK3	serine/threonine kinase 38 like	SRSF protein kinase 3	0.991066	0.709677
SEA	22983	27347	MAST1	STK39	microtubule associated serine/threonine kinase 1	serine threonine kinase 39	0.994862	0.6875
SEA	26576	27347	SRPK3	STK39	SRSF protein kinase 3	serine threonine kinase 39	0.994457	0.785714
SEA	22858	2872	ICK	MKNK2	intestinal cell (MAK-like) kinase	MAP kinase interacting serine/threonine kinase 2	0.994332	0.8
SEA	23012	2872	STK38L	MKNK2	serine/threonine kinase 38 like	MAP kinase interacting serine/threonine kinase 2	0.992299	0.75
SEA	23387	2872	SIK3	MKNK2	SIK family kinase 3	MAP kinase interacting serine/threonine kinase 2	0.991927	0.733333
SEA	26576	2872	SRPK3	MKNK2	SRSF protein kinase 3	MAP kinase interacting serine/threonine kinase 2	0.996061	0.758621
SEA	2890	2891	GRIA1	GRIA2	glutamate receptor, ionotropic, AMPA 1	glutamate receptor, ionotropic, AMPA 2	0.999608	0.666667
SEA	2890	2892	GRIA1	GRIA3	glutamate receptor, ionotropic, AMPA 1	glutamate receptor, ionotropic, AMPA 3	0.999672	0.666667
SEA	2891	2892	GRIA2	GRIA3	glutamate receptor, ionotropic, AMPA 2	glutamate receptor, ionotropic, AMPA 3	0.999672	1
SEA	2890	2893	GRIA1	GRIA4	glutamate receptor, ionotropic, AMPA 1	glutamate receptor, ionotropic, AMPA 4	0.999476	0.666667
SEA	2891	2893	GRIA2	GRIA4	glutamate receptor, ionotropic, AMPA 2	glutamate receptor, ionotropic, AMPA 4	0.999591	1
SEA	2892	2893	GRIA3	GRIA4	glutamate receptor, ionotropic, AMPA 3	glutamate receptor, ionotropic, AMPA 4	0.999429	1
SEA	2897	2898	GRIK1	GRIK2	glutamate receptor, ionotropic, kainate 1	glutamate receptor, ionotropic, kainate 2	0.997985	0.852941
SEA	2891	2901	GRIA2	GRIK5	glutamate receptor, ionotropic, AMPA 2	glutamate receptor, ionotropic, kainate 5	0.999214	0.648649
SEA	2892	2901	GRIA3	GRIK5	glutamate receptor, ionotropic, AMPA 3	glutamate receptor, ionotropic, kainate 5	0.998956	0.648649
SEA	2893	2901	GRIA4	GRIK5	glutamate receptor, ionotropic, AMPA 4	glutamate receptor, ionotropic, kainate 5	0.998913	0.648649
SEA	2897	2901	GRIK1	GRIK5	glutamate receptor, ionotropic, kainate 1	glutamate receptor, ionotropic, kainate 5	0.999207	0.8
SEA	2898	2901	GRIK2	GRIK5	glutamate receptor, ionotropic, kainate 2	glutamate receptor, ionotropic, kainate 5	0.996994	0.727273
SEA	3356	3358	HTR2A	HTR2C	5-hydroxytryptamine (serotonin) receptor 2A, G protein-coupled	5-hydroxytryptamine (serotonin) receptor 2C, G protein-coupled	0.99928	0.708333
SEA	1147	3551	CHUK	IKBKB	conserved helix-loop-helix ubiquitous kinase	inhibitor of kappa light polypeptide gene enhancer in B-cells, kinase beta	0.999827	0.765306
SEA	3708	3710	ITPR1	ITPR3	inositol 1,4,5-trisphosphate receptor, type 1	inositol 1,4,5-trisphosphate receptor, type 3	0.997548	0.611111
SEA	348980	3738	HCN1	KCNA3	hyperpolarization activated cyclic nucleotide-gated potassium channel 1	potassium voltage-gated channel, shaker-related subfamily, member 3	0.998662	0.787879
SEA	2222	4047	FDFT1	LSS	farnesyl-diphosphate farnesyltransferase 1	lanosterol synthase (2,3-oxidosqualene-lanosterol cyclase)	0.996578	0.869565
SEA	4159	4160	MC3R	MC4R	melanocortin 3 receptor	melanocortin 4 receptor	0.998542	0.795455
SEA	4159	4161	MC3R	MC5R	melanocortin 3 receptor	melanocortin 5 receptor	0.999629	0.694444
SEA	4160	4161	MC4R	MC5R	melanocortin 4 receptor	melanocortin 5 receptor	0.997457	0.581395
SEA	4313	4317	MMP2	MMP8	matrix metallopeptidase 2 (gelatinase A, 72kDa gelatinase, 72kDa type IV collagenase)	matrix metallopeptidase 8 (neutrophil collagenase)	0.998375	0.705882
SEA	4314	4319	MMP3	MMP10	matrix metallopeptidase 3 (stromelysin 1, progelatinase)	matrix metallopeptidase 10 (stromelysin 2)	0.998128	1
SEA	4316	4319	MMP7	MMP10	matrix metallopeptidase 7 (matrilysin, uterine)	matrix metallopeptidase 10 (stromelysin 2)	0.997972	1
SEA	4319	4322	MMP10	MMP13	matrix metallopeptidase 10 (stromelysin 2)	matrix metallopeptidase 13 (collagenase 3)	0.998597	1
SEA	10606	471	PAICS	ATIC	phosphoribosylaminoimidazole carboxylase, phosphoribosylaminoimidazole succinocarboxamide synthetase	5-aminoimidazole-4-carboxamide ribonucleotide formyltransferase/IMP cyclohydrolase	0.99526	0.533333
SEA	2618	471	GART	ATIC	phosphoribosylglycinamide formyltransferase, phosphoribosylglycinamide synthetase, phosphoribosylaminoimidazole synthetase	5-aminoimidazole-4-carboxamide ribonucleotide formyltransferase/IMP cyclohydrolase	0.997226	0.714286
SEA	3376	51520	IARS	LARS	isoleucyl-tRNA synthetase	leucyl-tRNA synthetase	0.998914	1
SEA	4351	5373	MPI	PMM2	mannose phosphate isomerase	phosphomannomutase 2	0.998894	1
SEA	22983	54861	MAST1	SNRK	microtubule associated serine/threonine kinase 1	SNF related kinase	0.994557	0.78125
SEA	23012	54861	STK38L	SNRK	serine/threonine kinase 38 like	SNF related kinase	0.991197	0.757576
SEA	26576	54861	SRPK3	SNRK	SRSF protein kinase 3	SNF related kinase	0.993937	0.709677
SEA	27347	54861	STK39	SNRK	serine threonine kinase 39	SNF related kinase	0.994073	0.666667
SEA	1432	5600	MAPK14	MAPK11	mitogen-activated protein kinase 14	mitogen-activated protein kinase 11	0.999282	0.624161
SEA	5604	5605	MAP2K1	MAP2K2	mitogen-activated protein kinase kinase 1	mitogen-activated protein kinase kinase 2	0.991184	0.769231
SEA	5606	5608	MAP2K3	MAP2K6	mitogen-activated protein kinase kinase 3	mitogen-activated protein kinase kinase 6	0.991372	0.705882
SEA	5689	5690	PSMB1	PSMB2	proteasome (prosome, macropain) subunit, beta type, 1	proteasome (prosome, macropain) subunit, beta type, 2	0.997609	1
SEA	5689	5693	PSMB1	PSMB5	proteasome (prosome, macropain) subunit, beta type, 1	proteasome (prosome, macropain) subunit, beta type, 5	0.998052	1
SEA	5690	5693	PSMB2	PSMB5	proteasome (prosome, macropain) subunit, beta type, 2	proteasome (prosome, macropain) subunit, beta type, 5	0.997994	1
SEA	5689	5696	PSMB1	PSMB8	proteasome (prosome, macropain) subunit, beta type, 1	proteasome (prosome, macropain) subunit, beta type, 8	0.991286	0.903509
SEA	5693	5696	PSMB5	PSMB8	proteasome (prosome, macropain) subunit, beta type, 5	proteasome (prosome, macropain) subunit, beta type, 8	0.99753	0.903509
SEA	51056	6051	LAP3	RNPEP	leucine aminopeptidase 3	arginyl aminopeptidase (aminopeptidase B)	0.99931	0.833333
SEA	6505	6507	SLC1A1	SLC1A3	solute carrier family 1 (neuronal/epithelial high affinity glutamate transporter, system Xag), member 1	solute carrier family 1 (glial high affinity glutamate transporter), member 3	0.999859	0.928571
SEA	6506	6507	SLC1A2	SLC1A3	solute carrier family 1 (glial high affinity glutamate transporter), member 2	solute carrier family 1 (glial high affinity glutamate transporter), member 3	0.999991	0.928571
SEA	6530	6531	SLC6A2	SLC6A3	solute carrier family 6 (neurotransmitter transporter), member 2	solute carrier family 6 (neurotransmitter transporter), member 3	0.997474	0.517241
SEA	2222	6713	FDFT1	SQLE	farnesyl-diphosphate farnesyltransferase 1	squalene epoxidase	0.993726	0.769231
SEA	5644	7177	PRSS1	TPSAB1	protease, serine, 1 (trypsin 1)	tryptase alpha/beta 1	0.996527	0.714286
SEA	3716	7297	JAK1	TYK2	Janus kinase 1	tyrosine kinase 2	0.99972	0.8
SEA	23632	759	CA14	CA1	carbonic anhydrase XIV	carbonic anhydrase I	0.999948	0.833333
SEA	11238	763	CA5B	CA5A	carbonic anhydrase VB, mitochondrial	carbonic anhydrase VA, mitochondrial	0.999903	1
SEA	23632	771	CA14	CA12	carbonic anhydrase XIV	carbonic anhydrase XII	0.999719	1
SEA	775	776	CACNA1C	CACNA1D	calcium channel, voltage-dependent, L type, alpha 1C subunit	calcium channel, voltage-dependent, L type, alpha 1D subunit	0.999558	0.586667
SEA	23235	83942	SIK2	TSSK1B	salt-inducible kinase 2	testis-specific serine kinase 1B	0.991686	0.5
SEA	6646	8435	SOAT1	SOAT2	sterol O-acyltransferase 1	sterol O-acyltransferase 2	0.994113	0.846154
SEA	5151	8622	PDE8A	PDE8B	phosphodiesterase 8A	phosphodiesterase 8B	0.999285	1
SEA	1902	8698	LPAR1	S1PR4	lysophosphatidic acid receptor 1	sphingosine-1-phosphate receptor 4	0.997604	0.68
SEA	53904	8711	MYO3A	TNK1	myosin IIIA	tyrosine kinase, non-receptor, 1	0.990442	0.465116
SEA	8911	8913	CACNA1I	CACNA1G	calcium channel, voltage-dependent, T type, alpha 1I subunit	calcium channel, voltage-dependent, T type, alpha 1G subunit	0.996669	0.777778
SEA	4217	9064	MAP3K5	MAP3K6	mitogen-activated protein kinase kinase kinase 5	mitogen-activated protein kinase kinase kinase 6	0.997158	0.632
SEA	4293	9064	MAP3K9	MAP3K6	mitogen-activated protein kinase kinase kinase 9	mitogen-activated protein kinase kinase kinase 6	0.994754	0.915663
SEA	1902	9170	LPAR1	LPAR2	lysophosphatidic acid receptor 1	lysophosphatidic acid receptor 2	0.997484	0.816327
SEA	8698	9170	S1PR4	LPAR2	sphingosine-1-phosphate receptor 4	lysophosphatidic acid receptor 2	0.999659	0.833333
SEA	7867	9261	MAPKAPK3	MAPKAPK2	mitogen-activated protein kinase-activated protein kinase 3	mitogen-activated protein kinase-activated protein kinase 2	0.997949	0.793103
SEA	23235	9262	SIK2	STK17B	salt-inducible kinase 2	serine/threonine kinase 17b	0.990262	0.641026
SEA	23604	9262	DAPK2	STK17B	death-associated protein kinase 2	serine/threonine kinase 17b	0.992898	0.785714
SEA	9262	9263	STK17B	STK17A	serine/threonine kinase 17b	serine/threonine kinase 17a	0.990037	0.941176
SEA	2872	9448	MKNK2	MAP4K4	MAP kinase interacting serine/threonine kinase 2	mitogen-activated protein kinase kinase kinase kinase 4	0.996247	0.705882
SEA	2224	9453	FDPS	GGPS1	farnesyl diphosphate synthase	geranylgeranyl diphosphate synthase 1	0.999215	0.833333
SEA	55561	9578	CDC42BPG	CDC42BPB	CDC42 binding protein kinase gamma (DMPK-like)	CDC42 binding protein kinase beta (DMPK-like)	0.99232	0.688889
SEA	26576	9943	SRPK3	OXSR1	SRSF protein kinase 3	oxidative stress responsive 1	0.992564	0.758621
